# Supplementary material for: CREB Targets Define the Gene Expression Signature of Malignancies Having Reduced Levels of the Tumor Suppressor Tristetraprolin
Source: PLoS One. 2014 Dec 26;9(12):e115517. doi: 10.1371/journal.pone.0115517 (PMC4277357; doi:10.1371/journal.pone.0115517)
Supplement: S1 Table — TCGA breast cancer tumors in the TTP -high and TTP -low quartiles. (XLSX) [file pone.0115517.s004.xlsx]

## Sheet: Sheet1
Table S1. TCGA breast cancer tumors in the TTP-high and TTP-low quartiles.
TTP-high quartile		TTP-low quartile
PATIENT	TTP expression (log2)	PATIENT	TTP expression (log2)
TCGA-AR-A2LN	14.8231	TCGA-E9-A1RD	10.0079
TCGA-BH-A0BO	14.6075	TCGA-EW-A1PB	9.99958
TCGA-AR-A24W	14.3994	TCGA-C8-A12O	9.99883
TCGA-BH-A0DV	14.3651	TCGA-A8-A07W	9.98147
TCGA-A2-A0EW	14.3209	TCGA-D8-A1Y1	9.98137
TCGA-A2-A04P	14.3177	TCGA-A8-A07J	9.97928
TCGA-EW-A1P3	14.2479	TCGA-AQ-A1H2	9.96903
TCGA-BH-A1FE	14.2286	TCGA-AN-A0FX	9.96308
TCGA-AR-A1AU	14.0422	TCGA-A8-A090	9.95811
TCGA-A2-A0ES	14.0222	TCGA-BH-A0BS	9.95293
TCGA-GM-A2DA	14.0006	TCGA-B6-A0X0	9.94353
TCGA-BH-A0HK	13.805	TCGA-C8-A134	9.94136
TCGA-A2-A0CV	13.7782	TCGA-BH-A202	9.94029
TCGA-A2-A04W	13.5901	TCGA-BH-A1FC	9.93561
TCGA-AN-A0XL	13.5658	TCGA-A8-A075	9.93324
TCGA-E2-A108	13.56	TCGA-D8-A1JP	9.9329
TCGA-A2-A0YD	13.5269	TCGA-D8-A1JF	9.92408
TCGA-GM-A2DD	13.4874	TCGA-BH-A1EN	9.91493
TCGA-AN-A0FN	13.4724	TCGA-EW-A2FW	9.9025
TCGA-BH-A1F2	13.4658	TCGA-E2-A15G	9.90136
TCGA-B6-A0RS	13.4524	TCGA-EW-A1OW	9.89871
TCGA-EW-A1IX	13.4501	TCGA-BH-A0DD	9.8985
TCGA-AR-A1AK	13.3768	TCGA-A8-A09T	9.89282
TCGA-BH-A0BM	13.3308	TCGA-B6-A0X4	9.88765
TCGA-E2-A1IH	13.3291	TCGA-D8-A1X7	9.88697
TCGA-EW-A1PG	13.3104	TCGA-D8-A1XW	9.88662
TCGA-A2-A0T6	13.2788	TCGA-B6-A0RE	9.87791
TCGA-AO-A12E	13.2741	TCGA-E9-A243	9.86983
TCGA-A2-A25A	13.1876	TCGA-A7-A0DA	9.86531
TCGA-AC-A2FB	13.1624	TCGA-D8-A1XZ	9.8612
TCGA-EW-A2FS	13.1516	TCGA-A8-A07B	9.85187
TCGA-A2-A25D	13.1015	TCGA-D8-A1JJ	9.84024
TCGA-AR-A2LQ	13.0519	TCGA-C8-A1HG	9.83682
TCGA-GM-A2DK	13.0302	TCGA-A8-A06U	9.82414
TCGA-AR-A24O	12.9839	TCGA-A8-A09Q	9.81627
TCGA-AR-A24X	12.9716	TCGA-A2-A0YG	9.79488
TCGA-E2-A1IF	12.9623	TCGA-B6-A0IP	9.79367
TCGA-BH-A0DK	12.9387	TCGA-A8-A09G	9.78602
TCGA-C8-A273	12.9027	TCGA-B6-A0I9	9.77597
TCGA-EW-A1PH	12.8958	TCGA-AN-A0FY	9.77246
TCGA-AN-A0FT	12.8844	TCGA-D8-A1XC	9.77059
TCGA-BH-A18F	12.8833	TCGA-A8-A09X	9.7633
TCGA-EW-A1P7	12.8793	TCGA-AR-A24M	9.76255
TCGA-BH-A0HI	12.8552	TCGA-AO-A03O	9.75979
TCGA-A2-A0YK	12.8478	TCGA-B6-A1KF	9.75849
TCGA-A2-A0SY	12.8357	TCGA-A7-A0D9	9.75336
TCGA-E2-A153	12.8199	TCGA-A1-A0SH	9.74971
TCGA-E2-A1B1	12.7838	TCGA-C8-A27B	9.74958
TCGA-A2-A1G0	12.7787	TCGA-D8-A27F	9.74518
TCGA-E2-A1BC	12.7434	TCGA-A2-A1G1	9.74365
TCGA-AO-A03R	12.7417	TCGA-AN-A0XP	9.73873
TCGA-EW-A2FV	12.7364	TCGA-C8-A12P	9.73272
TCGA-AR-A1AL	12.7186	TCGA-C8-A137	9.73252
TCGA-BH-A1FB	12.7179	TCGA-A2-A04T	9.7251
TCGA-A2-A0CQ	12.713	TCGA-AN-A0XU	9.72323
TCGA-AO-A125	12.6957	TCGA-BH-A209	9.72287
TCGA-AO-A0JC	12.6956	TCGA-D8-A27P	9.71804
TCGA-A2-A0T4	12.6781	TCGA-E9-A1NA	9.71035
TCGA-BH-A0AY	12.6726	TCGA-BH-A0DH	9.70892
TCGA-B6-A0RP	12.6676	TCGA-B6-A0RO	9.70373
TCGA-BH-A0DE	12.6458	TCGA-A7-A0CD	9.69489
TCGA-D8-A27I	12.6219	TCGA-AR-A0TP	9.69022
TCGA-BH-A0E9	12.6173	TCGA-B6-A0WW	9.6852
TCGA-BH-A208	12.6081	TCGA-A1-A0SO	9.6793
TCGA-AO-A0JJ	12.6034	TCGA-B6-A0IE	9.6747
TCGA-C8-A131	12.5979	TCGA-BH-A0EI	9.66693
TCGA-AR-A1AO	12.5833	TCGA-E9-A24A	9.6654
TCGA-BH-A0BQ	12.5722	TCGA-AN-A0AM	9.66476
TCGA-AQ-A1H3	12.5688	TCGA-A8-A09D	9.6606
TCGA-E2-A1B5	12.5675	TCGA-A2-A0YH	9.65838
TCGA-AN-A0FS	12.5498	TCGA-AN-A0XR	9.64997
TCGA-EW-A1IW	12.5443	TCGA-B6-A0WV	9.64776
TCGA-BH-A1F0	12.5397	TCGA-BH-A0E6	9.64566
TCGA-BH-A0DO	12.5382	TCGA-AR-A1AI	9.64296
TCGA-D8-A27T	12.528	TCGA-B6-A0IB	9.63502
TCGA-AC-A2FO	12.526	TCGA-A8-A09C	9.62011
TCGA-B6-A0IN	12.5218	TCGA-D8-A1Y3	9.61056
TCGA-E9-A1NE	12.5174	TCGA-E9-A1R4	9.60794
TCGA-AR-A0TW	12.4943	TCGA-AR-A24Z	9.5877
TCGA-BH-A0DI	12.4663	TCGA-A8-A0A4	9.58723
TCGA-AO-A1KO	12.4634	TCGA-BH-A0H7	9.58602
TCGA-AN-A0XV	12.4503	TCGA-C8-A12W	9.58485
TCGA-BH-A18M	12.4351	TCGA-AQ-A04H	9.58325
TCGA-BH-A0H5	12.434	TCGA-D8-A1XK	9.57797
TCGA-B6-A2IU	12.4224	TCGA-A8-A08P	9.57623
TCGA-BH-A1EU	12.3951	TCGA-C8-A278	9.57589
TCGA-D8-A141	12.391	TCGA-BH-A1F8	9.57419
TCGA-BH-A0B7	12.3867	TCGA-E2-A156	9.56946
TCGA-AR-A2LH	12.3642	TCGA-BH-A18T	9.56928
TCGA-E9-A1NG	12.3578	TCGA-E2-A15A	9.5635
TCGA-GM-A2DL	12.3556	TCGA-C8-A12Z	9.55991
TCGA-BH-A0DX	12.3306	TCGA-E2-A10B	9.55799
TCGA-BH-A1FH	12.3197	TCGA-AO-A0J6	9.55386
TCGA-A2-A0YL	12.3141	TCGA-AN-A0AK	9.54984
TCGA-BH-A1EX	12.2963	TCGA-AO-A12B	9.54733
TCGA-E2-A14Y	12.2646	TCGA-D8-A1JC	9.547
TCGA-AO-A12A	12.2589	TCGA-AR-A1AY	9.53969
TCGA-GM-A2DI	12.2585	TCGA-D8-A1JT	9.53163
TCGA-AN-A04C	12.2529	TCGA-BH-A0HO	9.52856
TCGA-EW-A1J3	12.2365	TCGA-AN-A0AJ	9.52844
TCGA-AR-A2LO	12.2205	TCGA-A2-A0D1	9.51341
TCGA-A2-A0SV	12.2188	TCGA-A8-A06Z	9.50929
TCGA-BH-A0DP	12.2172	TCGA-A8-A08I	9.50618
TCGA-A2-A04Y	12.1921	TCGA-E9-A22H	9.50224
TCGA-E2-A1L8	12.1824	TCGA-BH-A18N	9.50133
TCGA-A1-A0SQ	12.178	TCGA-AR-A0TU	9.50133
TCGA-A8-A09B	12.1672	TCGA-D8-A1XG	9.49266
TCGA-AC-A2B8	12.1488	TCGA-A8-A09N	9.4808
TCGA-E2-A1IJ	12.1378	TCGA-E9-A229	9.47706
TCGA-E2-A14Q	12.1356	TCGA-A8-A095	9.4734
TCGA-D8-A1JH	12.1323	TCGA-AR-A24R	9.45743
TCGA-AN-A046	12.1305	TCGA-E9-A1RE	9.45531
TCGA-GM-A2DF	12.1114	TCGA-A8-A079	9.44216
TCGA-A1-A0SB	12.1072	TCGA-E9-A244	9.44132
TCGA-BH-A0EA	12.0656	TCGA-A8-A09K	9.43798
TCGA-A7-A13E	12.0639	TCGA-E9-A1N3	9.43553
TCGA-BH-A1FN	12.0629	TCGA-AN-A0FW	9.42919
TCGA-BH-A0BV	12.0544	TCGA-E9-A247	9.42547
TCGA-BH-A1FL	12.0533	TCGA-C8-A12M	9.41872
TCGA-AR-A2LE	12.0514	TCGA-AR-A0U2	9.39975
TCGA-A2-A0CZ	12.0505	TCGA-BH-A0WA	9.39266
TCGA-GM-A2DN	12.042	TCGA-B6-A0IM	9.39172
TCGA-AO-A0J5	12.0039	TCGA-AN-A0G0	9.38773
TCGA-BH-A0DT	11.998	TCGA-D8-A1JG	9.3577
TCGA-BH-A1ET	11.9977	TCGA-A8-A094	9.35665
TCGA-A2-A0SX	11.9956	TCGA-EW-A1P6	9.35664
TCGA-BH-A0B5	11.9912	TCGA-A8-A06Y	9.33121
TCGA-EW-A1PE	11.9907	TCGA-AN-A04D	9.31982
TCGA-A2-A0T7	11.9808	TCGA-AO-A03P	9.27709
TCGA-E9-A1RF	11.9758	TCGA-A8-A07C	9.27461
TCGA-AN-A0AL	11.9757	TCGA-A2-A0YE	9.27276
TCGA-A2-A04N	11.9726	TCGA-E2-A15R	9.27261
TCGA-D8-A145	11.9596	TCGA-A8-A08T	9.27217
TCGA-C8-A275	11.9545	TCGA-AR-A24L	9.26383
TCGA-BH-A1F6	11.9425	TCGA-D8-A1XS	9.25909
TCGA-D8-A1JB	11.937	TCGA-B6-A0WT	9.25431
TCGA-A2-A0T3	11.9333	TCGA-AC-A23C	9.2508
TCGA-E2-A15C	11.9318	TCGA-B6-A0X5	9.24939
TCGA-A2-A1FV	11.9316	TCGA-B6-A0I8	9.24887
TCGA-BH-A0W4	11.931	TCGA-E2-A109	9.24263
TCGA-A2-A0CP	11.9177	TCGA-A8-A09R	9.23932
TCGA-GM-A2D9	11.8967	TCGA-E9-A1RH	9.2131
TCGA-B6-A0IG	11.8906	TCGA-AR-A2LK	9.21054
TCGA-E9-A1N5	11.873	TCGA-A8-A084	9.20646
TCGA-A2-A0ST	11.8712	TCGA-E9-A1R6	9.18547
TCGA-BH-A0C1	11.8616	TCGA-A8-A091	9.17123
TCGA-E9-A1RI	11.8591	TCGA-A8-A076	9.14819
TCGA-E2-A1LA	11.8553	TCGA-A8-A07R	9.14804
TCGA-E2-A1LS	11.8422	TCGA-A8-A09A	9.14702
TCGA-AO-A0JG	11.8299	TCGA-C8-A26V	9.13048
TCGA-AO-A03T	11.8236	TCGA-A8-A093	9.12227
TCGA-E2-A14N	11.8228	TCGA-A8-A07S	9.10918
TCGA-E2-A1IG	11.8194	TCGA-A7-A0CJ	9.10357
TCGA-B6-A0RG	11.8155	TCGA-AR-A0TR	9.10122
TCGA-A2-A0CU	11.808	TCGA-AO-A124	9.07636
TCGA-E2-A1IK	11.7994	TCGA-A8-A085	9.07032
TCGA-AO-A0JM	11.796	TCGA-E9-A228	9.05999
TCGA-E2-A14Z	11.7954	TCGA-AN-A0FL	9.05303
TCGA-E9-A1NI	11.7881	TCGA-AN-A041	9.04591
TCGA-E2-A14P	11.7866	TCGA-A8-A08J	9.04152
TCGA-A2-A0EO	11.7853	TCGA-D8-A1XF	9.04139
TCGA-BH-A1FE	11.7782	TCGA-C8-A133	9.02828
TCGA-AO-A12H	11.773	TCGA-A8-A08C	9.02555
TCGA-D8-A27V	11.7721	TCGA-BH-A0HW	9.01755
TCGA-A1-A0SI	11.7663	TCGA-C8-A27A	9.00441
TCGA-B6-A0IO	11.7658	TCGA-A8-A07P	8.99919
TCGA-A2-A25E	11.7621	TCGA-E9-A1N8	8.99348
TCGA-A2-A259	11.7586	TCGA-E9-A226	8.99137
TCGA-BH-A28Q	11.7357	TCGA-AN-A0FV	8.98311
TCGA-BH-A0AZ	11.734	TCGA-D8-A1XV	8.97828
TCGA-D8-A1JU	11.7326	TCGA-A8-A09W	8.97664
TCGA-BH-A0HF	11.7316	TCGA-A8-A092	8.97609
TCGA-A2-A0D3	11.7271	TCGA-A8-A0AB	8.96962
TCGA-AN-A0XW	11.7227	TCGA-D8-A147	8.95349
TCGA-AR-A24P	11.7164	TCGA-A8-A08S	8.92242
TCGA-AN-A0FF	11.71	TCGA-B6-A0RM	8.90345
TCGA-BH-A0BA	11.7008	TCGA-E2-A15S	8.88185
TCGA-E2-A1L6	11.6966	TCGA-AO-A0J3	8.86071
TCGA-AR-A1AR	11.685	TCGA-E9-A2JS	8.84489
TCGA-GI-A2C8	11.6844	TCGA-A8-A08R	8.82518
TCGA-AR-A2LM	11.6761	TCGA-AN-A0FJ	8.78259
TCGA-BH-A0B0	11.6663	TCGA-A8-A06N	8.78124
TCGA-AN-A0XN	11.6657	TCGA-A8-A09V	8.71622
TCGA-BH-A0W7	11.6498	TCGA-A7-A0DC	8.70741
TCGA-AR-A1AJ	11.6452	TCGA-D8-A1JS	8.70332
TCGA-E2-A15E	11.6433	TCGA-AR-A0U3	8.69351
TCGA-BH-A0DS	11.6431	TCGA-A8-A07G	8.6649
TCGA-BH-A0BF	11.6425	TCGA-A8-A086	8.62605
TCGA-BH-A18H	11.6388	TCGA-A8-A07L	8.62108
TCGA-A2-A0T2	11.6381	TCGA-AN-A0FZ	8.5724
TCGA-AR-A1AV	11.6356	TCGA-BH-A0E7	8.55536
TCGA-E2-A1IO	11.6293	TCGA-B6-A1KC	8.50136
TCGA-BH-A201	11.6268	TCGA-A2-A0EM	8.4962
TCGA-A2-A0CL	11.6264	TCGA-D8-A13Y	8.47504
TCGA-BH-A0C7	11.6249	TCGA-B6-A0IC	8.39169
TCGA-B6-A1KN	11.6227	TCGA-HN-A2NL	8.37543
TCGA-A7-A13F	11.62	TCGA-AN-A0AT	8.36342
TCGA-E2-A158	11.6178	TCGA-E9-A1R5	8.3634
TCGA-E2-A15I	11.6162	TCGA-A8-A081	8.33645
TCGA-D8-A27G	11.608	TCGA-A8-A07O	8.04526
TCGA-BH-A0H3	11.5964	TCGA-E9-A1R7	7.83259
TCGA-A2-A1FZ	11.5876	TCGA-A8-A06Q	7.71716
TCGA-AQ-A0Y5	11.5846	TCGA-A1-A0SK	7.60602
