# Supplementary material for: CREB Targets Define the Gene Expression Signature of Malignancies Having Reduced Levels of the Tumor Suppressor Tristetraprolin
Source: PLoS One. 2014 Dec 26;9(12):e115517. doi: 10.1371/journal.pone.0115517 (PMC4277357; doi:10.1371/journal.pone.0115517)
Supplement: S3 Table — TCGA lung squamous cell carcinomas in the TTP -high and TTP -low quartiles. (XLSX) [file pone.0115517.s006.xlsx]

## Sheet: Sheet1
Table S3. TCGA lung squamous cell carcinomas in the TTP-high and TTP-low quartiles.
TTP-high quartile		TTP-low quartile
PATIENT	TTP expression (log2)	PATIENT	TTP expression (log2)
TCGA-34-2600	14.5149	TCGA-60-2724	10.7049
TCGA-22-0940	14.3804	TCGA-56-7221	10.6969
TCGA-18-3406	13.9474	TCGA-22-5471	10.6928
TCGA-33-6737	13.7532	TCGA-39-5016	10.675
TCGA-60-2715	13.7169	TCGA-22-5474	10.6673
TCGA-37-3783	13.5271	TCGA-60-2723	10.6654
TCGA-60-2704	13.4393	TCGA-18-3411	10.6631
TCGA-56-1622	13.3852	TCGA-66-2754	10.6437
TCGA-37-3792	13.3823	TCGA-18-3416	10.6413
TCGA-90-7964	13.3115	TCGA-22-5477	10.6384
TCGA-22-1002	13.2622	TCGA-18-3421	10.6312
TCGA-21-5784	13.2533	TCGA-18-4083	10.6204
TCGA-63-5128	13.2481	TCGA-77-6843	10.6055
TCGA-51-6867	13.2445	TCGA-60-2719	10.6044
TCGA-21-1076	13.2051	TCGA-39-5029	10.5973
TCGA-18-3407	13.1622	TCGA-22-4593	10.5967
TCGA-51-4079	13.1616	TCGA-66-2755	10.586
TCGA-21-1076	13.0477	TCGA-66-2791	10.5623
TCGA-90-6837	12.9991	TCGA-77-7140	10.5563
TCGA-22-1016	12.9971	TCGA-51-4080	10.5374
TCGA-22-4605	12.992	TCGA-18-3409	10.5036
TCGA-43-2581	12.9705	TCGA-33-4566	10.4881
TCGA-39-5039	12.9459	TCGA-85-7710	10.4845
TCGA-21-5787	12.9451	TCGA-66-2768	10.4666
TCGA-63-7021	12.9384	TCGA-60-2716	10.452
TCGA-96-7545	12.9375	TCGA-22-4613	10.4513
TCGA-18-3415	12.881	TCGA-21-5783	10.4307
TCGA-60-2698	12.8571	TCGA-60-2711	10.4137
TCGA-60-2709	12.8337	TCGA-18-4721	10.4134
TCGA-60-2707	12.8128	TCGA-34-5928	10.3924
TCGA-66-2800	12.7522	TCGA-21-1083	10.3701
TCGA-43-6771	12.6794	TCGA-39-5030	10.3611
TCGA-56-7222	12.6489	TCGA-43-2578	10.3388
TCGA-98-7454	12.6156	TCGA-63-7023	10.3322
TCGA-66-2759	12.5979	TCGA-18-5592	10.3319
TCGA-56-6546	12.59	TCGA-39-5011	10.321
TCGA-56-5898	12.5701	TCGA-18-3410	10.3031
TCGA-77-6845	12.5362	TCGA-33-4547	10.3028
TCGA-60-2725	12.5241	TCGA-33-4582	10.2966
TCGA-94-7943	12.5199	TCGA-22-5483	10.2784
TCGA-39-5035	12.3213	TCGA-66-2789	10.2419
TCGA-46-6026	12.3148	TCGA-39-5021	10.2356
TCGA-22-0944	12.3073	TCGA-66-2753	10.2325
TCGA-21-1081	12.2999	TCGA-37-4130	10.2271
TCGA-66-2795	12.2987	TCGA-22-4599	10.2115
TCGA-66-2793	12.2944	TCGA-94-7557	10.1574
TCGA-34-5232	12.2933	TCGA-46-3768	10.1405
TCGA-21-1079	12.2835	TCGA-43-7656	10.1367
TCGA-66-2742	12.2766	TCGA-46-3766	10.1184
TCGA-22-4591	12.2663	TCGA-66-2727	10.0695
TCGA-92-7340	12.2547	TCGA-22-4607	9.99489
TCGA-43-6647	12.2444	TCGA-66-2757	9.99079
TCGA-66-2785	12.2302	TCGA-66-2794	9.93962
TCGA-21-1082	12.2251	TCGA-77-8009	9.91449
TCGA-66-2767	12.2163	TCGA-77-7465	9.91068
TCGA-60-2712	12.2159	TCGA-70-6723	9.90224
TCGA-22-1012	12.2015	TCGA-21-1075	9.88816
TCGA-92-7341	12.1766	TCGA-56-7822	9.83157
TCGA-22-5482	12.1578	TCGA-33-4579	9.62146
TCGA-77-7141	12.1486	TCGA-18-3408	9.60601
TCGA-34-7107	12.1213	TCGA-56-7223	9.35256
TCGA-21-1077	12.1179	TCGA-46-3769	9.34804
TCGA-60-2708	12.0849	TCGA-37-4135	9.30723
TCGA-18-3412	12.0795	TCGA-66-2756	9.3016
TCGA-22-1011	12.0781	TCGA-33-4587	8.52648
