# Supplementary material for: CREB Targets Define the Gene Expression Signature of Malignancies Having Reduced Levels of the Tumor Suppressor Tristetraprolin
Source: PLoS One. 2014 Dec 26;9(12):e115517. doi: 10.1371/journal.pone.0115517 (PMC4277357; doi:10.1371/journal.pone.0115517)
Supplement: S4 Table — TCGA colon adenocarcinomas in the TTP -high and TTP -low quartiles. (XLSX) [file pone.0115517.s007.xlsx]

## Sheet: Sheet1
Table S4. TCGA colon adenocarcinomas in the TTP-high and TTP-low quartiles.
TTP-high quartile		TTP-low quartile
PATIENT	TTP expression (log2)	PATIENT	TTP expression (log2)
TCGA-AY-6197	14.2538	TCGA-D5-5541	10.8136
TCGA-F4-6809	13.682	TCGA-CM-6163	10.8056
TCGA-AY-5543	13.6741	TCGA-CM-5349	10.805
TCGA-AY-6196	13.5988	TCGA-AD-6964	10.8043
TCGA-D5-6535	13.3572	TCGA-F4-6808	10.7973
TCGA-G4-6320	13.3505	TCGA-AD-5900	10.7893
TCGA-CK-6747	13.309	TCGA-AA-3660	10.7888
TCGA-CK-6751	13.2653	TCGA-DM-A0XD	10.7828
TCGA-A6-2685	13.1622	TCGA-CK-5916	10.7737
TCGA-D5-5539	13.0631	TCGA-G4-6315	10.7681
TCGA-AA-A01Z	13.0587	TCGA-AZ-4315	10.7612
TCGA-A6-6142	13.0256	TCGA-AZ-6598	10.7438
TCGA-A6-5664	13.007	TCGA-DM-A1D6	10.7425
TCGA-G4-6302	12.9407	TCGA-CM-6171	10.7361
TCGA-D5-6530	12.9236	TCGA-A6-6141	10.6551
TCGA-A6-6654	12.911	TCGA-CK-4952	10.6533
TCGA-A6-5659	12.8741	TCGA-AM-5820	10.6466
TCGA-CM-4747	12.8651	TCGA-G4-6588	10.6347
TCGA-A6-2682	12.8006	TCGA-CM-5868	10.6305
TCGA-A6-6140	12.7824	TCGA-AZ-4615	10.6254
TCGA-A6-4105	12.7688	TCGA-F4-6704	10.6063
TCGA-A6-5665	12.7291	TCGA-F4-6856	10.5919
TCGA-CK-6748	12.7014	TCGA-CA-5796	10.5636
TCGA-CA-5255	12.6854	TCGA-AZ-4313	10.5605
TCGA-CK-5914	12.6622	TCGA-D5-6531	10.5299
TCGA-AZ-4684	12.6367	TCGA-DM-A1D8	10.5275
TCGA-AD-6901	12.6353	TCGA-G4-6304	10.5182
TCGA-DM-A1D4	12.6319	TCGA-D5-6926	10.5121
TCGA-AD-6895	12.6148	TCGA-CM-6161	10.461
TCGA-A6-6782	12.5989	TCGA-CA-5797	10.4466
TCGA-AZ-6607	12.5917	TCGA-CA-6715	10.424
TCGA-F4-6857	12.5272	TCGA-D5-6930	10.407
TCGA-A6-6138	12.4825	TCGA-AA-3496	10.3571
TCGA-D5-6537	12.4464	TCGA-AA-A01X	10.3324
TCGA-G4-6626	12.4137	TCGA-CA-5256	10.3292
TCGA-D5-6927	12.4115	TCGA-A6-6652	10.292
TCGA-AD-6548	12.3726	TCGA-AZ-5403	10.231
TCGA-F4-6805	12.3517	TCGA-A6-5662	10.183
TCGA-CA-6719	12.3452	TCGA-CM-5862	10.114
TCGA-G4-6321	12.3381	TCGA-D5-5540	10.0592
TCGA-CM-5863	12.3185	TCGA-D5-6538	10.029
TCGA-F4-6806	12.3173	TCGA-CM-6172	10.0255
TCGA-F4-6703	12.3003	TCGA-CM-5864	9.93245
TCGA-A6-5661	12.2991	TCGA-CK-5912	9.85898
TCGA-F4-6459	12.2761	TCGA-A6-5660	9.78887
TCGA-G4-6625	12.2564	TCGA-AD-6888	9.75919
TCGA-CM-6162	12.2382	TCGA-G4-6317	9.75657
