# Supplementary material for: CREB Targets Define the Gene Expression Signature of Malignancies Having Reduced Levels of the Tumor Suppressor Tristetraprolin
Source: PLoS One. 2014 Dec 26;9(12):e115517. doi: 10.1371/journal.pone.0115517 (PMC4277357; doi:10.1371/journal.pone.0115517)
Supplement: S5 Table — Differentially expressed genes in TCGA breast cancer dataset between high and low TTP -expressing tumors. (XLSX) [file pone.0115517.s008.xlsx]

## Sheet: Sheet1
Table S5. Differentially expressed genes in TCGA breast cancer dataset between high and low TTP-expressing tumors.
Gene Symbol	Corrected p-value	Fold Change	Regulation in high TTP tumors compared to low TTP tumors
FOSB	0	22.6524	up
ADH1B	2.45372e-30	19.2442	up
C7	7.66532e-38	14.3235	up
FOS	0	13.7417	up
ADIPOQ	3.73813e-22	12.1812	up
PI16	1.51518e-36	11.026	up
DARC	0	10.9531	up
FABP4	7.39731e-29	10.5253	up
IL6	0	9.51697	up
EGR1	0	9.44162	up
TUSC5	2.94923e-23	9.05257	up
CD300LG	3.70006e-40	8.84474	up
CIDEC	6.04536e-26	8.74769	up
TMEM132C	1.32538e-39	8.39733	up
CCL21	7.52869e-31	8.3828	up
CCL19	3.74835e-29	8.27959	up
ZFP36	0	8.06824	up
PLIN1	1.82154e-27	8.03044	up
ABCA8	2.36187e-35	7.91922	up
SCARA5	1.03718e-33	7.59797	up
CCL14	0	7.58901	up
DUSP1	0	7.28477	up
IL33	0	7.16632	up
CIDEA	6.13432e-26	6.93964	up
SELP	1.96038e-37	6.89529	up
COL17A1	3.0408e-21	6.84807	up
CHRDL1	1.14207e-28	6.73627	up
FXYD1	0	6.72774	up
CXCL2	0	6.60939	up
GPD1	1.7663e-22	6.47428	up
OGN	2.11103e-27	6.43902	up
LEP	1.94209e-20	6.22879	up
SDPR	0	6.07571	up
PLA2G2A	1.56647e-19	6.03895	up
AQP7	2.57295e-26	5.87451	up
CADM3	8.60478e-33	5.81459	up
C6	4.56305e-26	5.77554	up
MMRN1	1.8481e-36	5.76135	up
MUCL1	2.9849e-09	5.72522	up
KRT14	4.22389e-12	5.69149	up
STAC2	2.76723e-12	5.66315	up
EGR3	0	5.66304	up
MEOX1	2.10978e-34	5.56528	up
SLC19A3	7.02604e-24	5.55883	up
NR4A1	0	5.54215	up
MFAP4	2.14211e-39	5.53709	up
LTF	1.54995e-11	5.52263	up
SCGB2A2	2.18117e-06	5.48534	up
EGR2	0	5.38303	up
CTSG	8.9396e-32	5.37532	up
PTGS2	4.54359e-32	5.36415	up
PCK1	1.04926e-19	5.3108	up
CYR61	0	5.23381	up
ADH1C	1.40678e-27	5.21081	up
TFAP2B	9.40211e-09	5.20028	up
CLEC10A	2.4204e-28	5.19287	up
ABI3BP	9.2552e-39	5.11594	up
CD69	0	5.06606	up
RELN	4.50554e-24	5.04797	up
ATF3	0	5.02638	up
NR4A3	0	4.99631	up
ABCA9	5.52178e-38	4.97086	up
KRT5	3.67063e-10	4.96732	up
PLIN4	1.20007e-18	4.96311	up
RGS1	0	4.96285	up
RERGL	5.53155e-30	4.92692	up
TP63	3.07116e-22	4.91196	up
FCER1A	8.79661e-34	4.91	up
FREM1	2.92438e-32	4.9054	up
TNXB	0	4.88269	up
TACR1	7.84896e-31	4.88167	up
IGF1	1.96038e-37	4.85715	up
SAA1	1.56754e-17	4.85678	up
MS4A1	3.16877e-17	4.84947	up
C2orf40	4.59405e-21	4.84407	up
CD1C	2.37885e-33	4.83295	up
DNASE1L3	1.20591e-35	4.80001	up
LGALS12	1.13032e-21	4.74873	up
GDF10	6.74071e-35	4.74101	up
HSPB6	2.01274e-39	4.73651	up
RASD1	2.52306e-39	4.71863	up
TNNT3	4.23907e-30	4.70277	up
PRG4	3.25868e-21	4.70046	up
CLCA2	1.06118e-10	4.67819	up
CH25H	0	4.62135	up
CILP	4.84947e-24	4.58592	up
IGJ	4.86589e-16	4.57304	up
NGFR	2.73665e-26	4.55144	up
BMX	0	4.52152	up
PLCXD3	3.73351e-27	4.51189	up
THBS4	4.72233e-23	4.50249	up
ADAM33	3.45853e-35	4.50186	up
CALML3	1.28628e-12	4.49397	up
RBP4	4.31614e-18	4.47277	up
PIGR	1.81842e-09	4.43226	up
XPNPEP2	1.328e-41	4.38334	up
SCN7A	4.62002e-21	4.3724	up
KRT17	4.48395e-11	4.35656	up
PLAC9	0	4.34169	up
ALDH1L1	1.60258e-21	4.28498	up
FIGF	4.7634e-27	4.26779	up
COL14A1	1.58363e-31	4.2505	up
HBB	1.25054e-30	4.2344	up
OSR1	8.65e-19	4.19157	up
HAS1	2.31691e-28	4.17633	up
KLRB1	1.28192e-31	4.17233	up
SFRP1	4.25315e-12	4.1653	up
MEOX2	2.52306e-39	4.15029	up
ABCA10	1.88914e-34	4.13566	up
SELE	9.27998e-26	4.12269	up
GEM	0	4.10555	up
CHL1	3.85475e-25	4.10196	up
LRRN4CL	4.78053e-40	4.1004	up
ADH1A	1.4631e-27	4.07789	up
TIMP4	4.51045e-19	4.07658	up
ANKRD30A	3.21732e-06	4.05334	up
C2CD4B	1.00175e-31	4.0105	up
C14orf180	4.32686e-22	3.98846	up
MYH11	3.6516e-25	3.94363	up
ALDH1A2	7.43323e-29	3.93902	up
COL6A6	4.79125e-24	3.91573	up
MRAP	5.35528e-21	3.9062	up
SCN2B	1.90312e-24	3.89925	up
TNN	3.95488e-20	3.88768	up
EDN3	3.97072e-14	3.87345	up
SLC34A2	1.02847e-07	3.86754	up
SAA2	5.18214e-13	3.85077	up
CAPN6	3.63086e-11	3.84626	up
HBA1	1.78905e-14	3.83668	up
GPIHBP1	1.95194e-32	3.82014	up
CD36	1.08421e-21	3.81643	up
CLDN19	1.86942e-20	3.81543	up
GRIA4	1.68487e-17	3.80591	up
CA4	3.59067e-23	3.80452	up
INMT	1.58511e-39	3.80335	up
PTGDS	1.15521e-23	3.80005	up
GPR183	0	3.77595	up
GREM2	9.68867e-26	3.76206	up
GZMK	7.3631e-20	3.76059	up
FMO2	2.65032e-21	3.75222	up
FAM107A	2.70601e-25	3.75098	up
SERPINE1	0	3.71822	up
EDN1	1.64152e-33	3.69616	up
SLC22A3	1.8519e-28	3.69062	up
ANGPTL1	5.01303e-32	3.69026	up
LOC642587	1.78608e-13	3.68887	up
ABCA6	1.25054e-30	3.68456	up
PDK4	7.38199e-28	3.68314	up
PROL1	4.52083e-11	3.67758	up
JUN	0	3.6763	up
G0S2	7.48507e-24	3.65941	up
CD1E	3.51308e-23	3.65258	up
DSG3	3.21279e-08	3.64717	up
KCNA1	1.62108e-25	3.60414	up
PIP	6.02824e-05	3.59827	up
ABCB1	5.93697e-35	3.58808	up
TCN1	1.6757e-07	3.57255	up
F2RL2	1.67908e-21	3.56974	up
IGF2	2.6414e-28	3.56494	up
RRAD	2.68223e-27	3.55512	up
SOX10	2.23391e-06	3.55418	up
KCNIP2	4.616e-25	3.55286	up
GLI1	8.89004e-32	3.54804	up
JUNB	0	3.53273	up
TFF1	7.04469e-05	3.51141	up
TAC1	9.48538e-24	3.51104	up
GIPC2	1.56773e-38	3.50933	up
OLFM4	1.79033e-07	3.50086	up
SCGB1D2	0.000127323	3.48674	up
TSPAN7	4.73848e-38	3.45227	up
TRIM29	8.47604e-10	3.44755	up
SPRY1	0	3.44009	up
PENK	2.13927e-22	3.43377	up
CLDN5	4.357e-42	3.43058	up
SLC7A3	5.07117e-20	3.42929	up
BBOX1	6.56748e-10	3.42087	up
CD40LG	1.16919e-23	3.41321	up
TF	1.49929e-10	3.40859	up
SOCS3	0	3.40523	up
COL4A6	1.40062e-13	3.40218	up
SYN2	1.31928e-16	3.40186	up
TNMD	2.32749e-22	3.39713	up
C4orf7	3.81388e-06	3.38959	up
IL7R	1.17322e-17	3.38597	up
ITM2A	3.9263e-39	3.38331	up
CLDN11	1.43888e-27	3.37553	up
KLK5	1.43498e-07	3.37241	up
AREG	2.35379e-11	3.3682	up
CDO1	2.3074e-23	3.36768	up
BMPER	1.87149e-21	3.36727	up
PGM5	1.7989e-25	3.35807	up
SFRP4	1.62822e-21	3.34869	up
CYP4Z1	5.05335e-05	3.34628	up
ABCB5	2.90233e-26	3.33523	up
THSD7B	1.42968e-24	3.33445	up
DPT	1.37138e-20	3.33267	up
FCER2	1.86477e-19	3.32414	up
SCGB3A1	1.47629e-08	3.32085	up
CTGF	4.04717e-40	3.31277	up
EBF3	0	3.304	up
AK5	5.10442e-14	3.3031	up
RGS2	2.16577e-29	3.29422	up
ELN	3.1254e-20	3.27631	up
HMGCS2	4.73392e-05	3.262	up
C8orf4	5.83025e-18	3.2613	up
PPP1R1A	2.18626e-10	3.25998	up
S100B	8.62875e-13	3.25935	up
CD79A	4.42288e-12	3.24739	up
HBA2	8.18991e-25	3.24619	up
TMEM100	2.27848e-20	3.24033	up
VSIG2	1.31383e-09	3.239	up
BANK1	6.86395e-19	3.23734	up
GSTM5	3.46694e-18	3.23233	up
KLF2	0	3.23106	up
MAMDC2	1.07407e-23	3.22648	up
AG2	0	3.22425	up
CPXM1	1.71679e-28	3.22043	up
LOC100302650	0	3.21719	up
PCOLCE2	4.28807e-12	3.21656	up
NPY2R	3.22477e-13	3.21559	up
IGSF10	4.755e-22	3.20741	up
CNTNAP3	9.01386e-17	3.20465	up
DES	6.65545e-12	3.202	up
ITIH5	4.54359e-32	3.20175	up
MMP23B	1.71111e-30	3.19745	up
SCN3A	2.13602e-22	3.19535	up
ATOH8	6.70791e-33	3.19514	up
LGALS2	6.89885e-18	3.18755	up
KLK7	2.60015e-08	3.18626	up
ADAMTS1	4.21311e-34	3.17689	up
PODN	1.06394e-28	3.17572	up
CASQ2	1.0889e-22	3.17435	up
FAT2	5.56779e-11	3.17231	up
AQP7P1	2.41939e-23	3.16172	up
LCN10	6.02202e-30	3.16158	up
CD3E	2.59914e-18	3.158	up
TCL1A	1.42677e-13	3.15706	up
PLAC8	9.04302e-21	3.15664	up
F10	2.35981e-36	3.14552	up
ZBTB16	5.20377e-12	3.1453	up
CYP4F22	4.67177e-08	3.13795	up
KCNE1	5.86953e-20	3.13558	up
MRGPRF	2.97729e-36	3.12567	up
STEAP4	9.14001e-14	3.12101	up
GPR133	8.95396e-24	3.11656	up
ATP1A2	1.4441e-11	3.11278	up
LRFN5	9.17584e-27	3.11068	up
HP	1.57616e-10	3.10547	up
DSC3	1.3292e-07	3.09949	up
PLD4	2.17992e-21	3.09894	up
ITK	8.23982e-18	3.09128	up
CHAD	4.66706e-07	3.0895	up
LY9	1.52325e-19	3.08366	up
BTNL9	6.25992e-26	3.07297	up
CYP4F12	1.03545e-13	3.07249	up
IL1RL1	3.40515e-23	3.07082	up
D4S234E	1.7063e-17	3.06752	up
LRRC4C	4.59239e-18	3.06072	up
SNCAIP	7.17295e-28	3.05612	up
KERA	4.89708e-17	3.05223	up
LIPE	1.77443e-22	3.04945	up
LRRC70	0	3.04744	up
VTCN1	2.34574e-08	3.04203	up
ANGPTL7	1.03947e-16	3.04018	up
CNN1	1.48176e-24	3.03044	up
PREX2	1.5223e-21	3.02979	up
FCRLA	1.84006e-15	3.02803	up
LAMA2	2.45665e-21	3.01141	up
GABRP	4.67641e-05	3.01084	up
ZNF831	9.86234e-18	3.00946	up
LOC339524	6.04979e-31	3.0087	up
TPSB2	2.78455e-14	3.00138	up
GALNTL2	1.08992e-22	2.99724	up
CYP21A2	4.03108e-13	2.98771	up
GPR171	9.98457e-20	2.97094	up
NTN4	1.93303e-15	2.96936	up
TPSAB1	9.41381e-15	2.9683	up
TLL1	5.1939e-22	2.96033	up
C8orf79	6.24373e-17	2.95121	up
AOC3	9.85985e-36	2.95026	up
NEK10	1.8899e-07	2.94846	up
SLC7A10	7.25643e-15	2.94637	up
CCDC80	4.74227e-29	2.94482	up
TRAT1	1.17059e-16	2.94021	up
C13orf33	1.27116e-32	2.93698	up
LRRC2	1.16989e-29	2.93524	up
PTX3	1.53001e-11	2.93175	up
IGFN1	1.45751e-24	2.92839	up
TSLP	9.48538e-24	2.92504	up
C1QTNF7	1.29445e-17	2.92209	up
BTG2	3.52094e-30	2.92168	up
S1PR1	0	2.91917	up
PHYHD1	8.06307e-12	2.9157	up
CCR7	1.88817e-18	2.91419	up
LYVE1	5.64392e-26	2.91387	up
KCNJ16	4.10307e-15	2.91175	up
SAMD5	1.07705e-21	2.906	up
OSM	3.39527e-24	2.90494	up
AKR1C2	2.92438e-09	2.90456	up
SVEP1	4.10361e-25	2.90187	up
CR2	1.21295e-07	2.90104	up
MMP3	8.0529e-12	2.89161	up
KLK10	9.72118e-07	2.89051	up
CXCL1	1.8819e-12	2.88916	up
CLDN8	1.54854e-10	2.88766	up
RDH5	1.35274e-25	2.88524	up
CPA3	4.44624e-11	2.88494	up
PRODH	4.6925e-08	2.88252	up
TSHZ2	4.66928e-26	2.87951	up
CD3D	6.1449e-16	2.87857	up
LRRC17	6.81603e-17	2.87852	up
BLK	2.3309e-13	2.8777	up
CYP4Z2P	2.66557e-06	2.87214	up
MAL	1.92767e-18	2.86896	up
LEPR	2.78559e-35	2.86611	up
OMD	8.12352e-14	2.86495	up
FLRT2	2.7416e-24	2.86425	up
CCL28	7.18996e-11	2.86134	up
KLF4	1.50093e-35	2.86109	up
AOX1	1.14286e-17	2.86054	up
AKR1C1	1.20978e-11	2.86011	up
PDE2A	2.99545e-36	2.85707	up
ENPP2	1.42961e-28	2.85388	up
PTN	7.5775e-16	2.85315	up
FCN1	8.40776e-15	2.8516	up
CACNA1G	2.57463e-19	2.8502	up
AMICA1	1.7188e-23	2.84953	up
ZNF385D	2.84398e-17	2.84205	up
GPX3	1.84044e-25	2.84119	up
CES1	3.93829e-13	2.83297	up
CXCL14	3.23176e-09	2.83138	up
SH2D1A	4.10307e-15	2.8214	up
PTGFR	2.67664e-15	2.82138	up
CD5	1.0094e-16	2.81838	up
CD96	7.28123e-16	2.81712	up
TRPM6	1.25263e-17	2.81286	up
ABCD2	1.58164e-20	2.81281	up
RASGRP2	1.43888e-27	2.80766	up
HPSE2	6.64369e-23	2.80708	up
C3	3.69712e-25	2.80428	up
SMYD1	4.1235e-10	2.8025	up
CD19	9.40454e-11	2.80172	up
APOD	1.36182e-09	2.80105	up
POU2AF1	1.41104e-10	2.79969	up
CFP	4.9116e-28	2.79883	up
CA3	1.34858e-11	2.79861	up
ACVR1C	1.01946e-17	2.79831	up
SHISA2	3.34688e-08	2.79796	up
ITGA7	2.47143e-26	2.797	up
ADRB1	1.86146e-12	2.79465	up
DIRAS3	2.82914e-14	2.79128	up
NRXN2	8.52332e-29	2.79111	up
HBEGF	0	2.78591	up
SCML4	6.55046e-17	2.78552	up
KLK4	9.03678e-11	2.78552	up
PAMR1	4.06552e-26	2.78215	up
ADCY4	0	2.78212	up
FCRL1	2.24331e-15	2.78205	up
LIF	4.79856e-24	2.78168	up
SLAMF6	2.55343e-15	2.78151	up
SPIB	1.39342e-11	2.77596	up
MAOB	8.40048e-09	2.77483	up
ADAMTS18	7.10321e-13	2.77315	up
SERPINB5	2.17823e-06	2.76647	up
PYHIN1	3.20397e-15	2.76109	up
PPP1R1B	9.61886e-06	2.7609	up
LIPG	4.41902e-18	2.75078	up
SCN3B	1.93742e-18	2.7451	up
BHLHE22	1.55641e-25	2.74391	up
FHL1	4.43556e-25	2.74366	up
CCL17	3.61298e-17	2.74363	up
CSDC2	5.06182e-16	2.74232	up
EBF1	4.62e-43	2.73921	up
MT1M	3.54949e-19	2.73891	up
MME	2.32796e-14	2.73629	up
WDR86	7.47838e-22	2.73497	up
STAB2	5.35528e-21	2.73399	up
FGF7	4.54244e-29	2.73239	up
THEMIS	1.91062e-15	2.73081	up
GZMM	5.54163e-18	2.72943	up
HLF	7.60433e-15	2.72761	up
ANXA8	3.04472e-07	2.72728	up
APOLD1	4.1153e-41	2.72628	up
ACAP1	5.11347e-17	2.72614	up
CD52	1.08375e-18	2.72432	up
KLK11	4.26207e-05	2.72428	up
SCN4A	4.25415e-22	2.72371	up
ADAM23	3.36402e-22	2.72253	up
JAM2	5.556e-42	2.71933	up
KLRK1	1.99626e-17	2.71882	up
ST6GALNAC1	2.28681e-12	2.71109	up
CD79B	1.33378e-18	2.71008	up
C10orf10	9.50299e-34	2.70746	up
COL2A1	0.000334233	2.70727	down
LOC389033	2.62095e-09	2.70464	up
WIF1	1.45895e-06	2.70398	up
LEFTY2	2.02524e-11	2.70227	up
BTLA	4.55528e-16	2.70219	up
LPL	7.77507e-17	2.70084	up
SFRP2	1.78764e-14	2.69753	up
EMCN	1.0731e-41	2.69651	up
SPARCL1	4.28017e-38	2.69339	up
SLAMF1	4.85517e-15	2.69055	up
ID4	6.20984e-13	2.68913	up
HSD11B1	6.65516e-18	2.68858	up
PLA2G2D	1.97924e-08	2.68816	up
ARHGAP20	7.92795e-31	2.68585	up
TMEM119	4.16168e-30	2.68471	up
TMPRSS3	3.47368e-07	2.68451	up
BHMT2	4.33571e-23	2.68148	up
NAPSB	7.43258e-20	2.68054	up
LBP	8.93182e-06	2.67979	up
TFPI2	2.23779e-07	2.6755	up
CSRNP1	0	2.67522	up
NPR1	6.52736e-33	2.671	up
F3	2.81835e-21	2.67077	up
CX3CL1	2.11198e-20	2.66929	up
PRKCB	8.31854e-18	2.66917	up
MEG3	1.61366e-21	2.65972	up
PTPRCAP	8.19489e-18	2.65658	up
PLP1	2.80571e-09	2.65578	up
ZAP70	2.51597e-15	2.65529	up
DBC1	1.32441e-09	2.65276	up
KIAA0748	3.39612e-19	2.65027	up
LUZP2	1.88019e-12	2.64788	up
SRPX	4.616e-25	2.64608	up
WISP2	1.37829e-12	2.64483	up
FHL5	2.73665e-26	2.64394	up
GRRP1	3.65463e-34	2.6403	up
TNFSF12-TNFSF13	2.13161e-07	2.63869	up
PTH1R	8.73141e-20	2.63774	up
KLK6	7.99808e-06	2.63293	up
LOC728264	9.34369e-22	2.63133	up
TAT	0.000650468	2.62838	up
UBASH3A	2.2968e-14	2.62721	up
PCSK5	2.69038e-27	2.62642	up
C4BPA	4.25146e-12	2.62637	up
CHIT1	1.31291e-06	2.62494	up
C21orf34	3.35345e-22	2.61907	up
FCRL3	1.34227e-11	2.61831	up
MASP1	6.95664e-17	2.61282	up
GZMA	1.69409e-14	2.60658	up
CD27	1.2774e-14	2.60445	up
CPZ	4.42613e-19	2.60348	up
SOX17	6.473e-42	2.60005	up
FLNC	8.97413e-18	2.59267	up
GLI2	1.36795e-25	2.58928	up
ALDH1A1	3.48369e-21	2.58788	up
KRT6B	0.000152224	2.58767	up
BMP6	1.42764e-29	2.58417	up
PIK3C2G	1.12912e-07	2.58414	up
GRASP	0	2.58373	up
RSPO1	5.58402e-12	2.5837	up
MS4A2	4.87751e-11	2.58317	up
CD8A	1.16699e-15	2.57762	up
KIF1A	0.000290962	2.57759	down
ANXA3	2.08439e-13	2.57688	up
MYOC	3.45259e-16	2.57554	up
KIAA0408	2.42653e-09	2.57287	up
BACH2	1.33424e-23	2.57228	up
C2orf89	9.7157e-17	2.57227	up
CORO2B	6.74266e-29	2.56729	up
NRG1	4.59479e-11	2.56383	up
TNS4	6.1626e-09	2.56267	up
CYP4F8	5.12748e-05	2.56113	up
SELL	4.64442e-16	2.56068	up
PTGIS	4.14346e-19	2.55996	up
CD300LB	2.68408e-29	2.55991	up
SYT8	1.12027e-07	2.55778	up
SSC5D	8.93268e-22	2.55434	up
ADAM6	3.21557e-08	2.54996	up
MUSTN1	2.32246e-26	2.54875	up
ANXA8L2	7.1816e-07	2.54559	up
SPON1	8.95425e-16	2.54388	up
HSD17B2	4.71867e-07	2.54291	up
CD1B	6.53296e-15	2.54075	up
PHYHIP	1.25646e-25	2.54032	up
SLC2A3	1.75339e-36	2.53902	up
CYP4B1	1.46881e-05	2.53578	up
LRRC31	8.74906e-05	2.53527	up
S1PR4	3.09666e-19	2.53109	up
ADAMTS8	2.14429e-12	2.53027	up
SIT1	3.09828e-14	2.52889	up
KIT	2.3586e-12	2.52838	up
NTRK3	7.83499e-08	2.52652	up
ADRB2	3.51475e-22	2.52605	up
PTCH2	5.45258e-24	2.52524	up
CD3G	3.00238e-12	2.52363	up
CD8B	5.01027e-12	2.52339	up
CRISPLD2	9.86167e-27	2.52332	up
B3GNT3	3.18621e-07	2.52312	up
GFAP	1.31799e-13	2.52053	up
KL	6.36107e-24	2.51851	up
ACADL	6.35631e-10	2.51488	up
VIT	2.90701e-10	2.51446	up
HIC1	1.60372e-40	2.51403	up
SLC1A7	4.5485e-22	2.51326	up
SLC13A2	5.0237e-06	2.51122	up
CCL22	3.90621e-18	2.51096	up
COX6B2	2.87044e-13	2.50864	up
SGK1	2.65469e-40	2.50123	up
ADAMTS16	2.81897e-07	2.50053	up
CLEC17A	3.86475e-17	2.49825	up
ITIH3	2.25852e-22	2.49717	up
IQCA1	4.83868e-12	2.49691	up
CNR1	3.34149e-10	2.4957	up
SOD3	6.56853e-18	2.49531	up
RBMS3	3.17905e-25	2.4936	up
PAPLN	4.75732e-28	2.49237	up
IER2	0	2.49216	up
PTGER3	3.98599e-10	2.49198	up
ECSCR	0	2.49041	up
ANK2	2.38083e-21	2.4902	up
BOC	2.0931e-21	2.48844	up
CAV1	9.3907e-38	2.48736	up
CXCR5	1.84369e-13	2.48722	up
FAT4	1.45823e-26	2.48577	up
SORCS2	1.42974e-12	2.48449	up
SIK1	2.44328e-29	2.4839	up
SHISA3	2.32214e-20	2.48271	up
CFI	1.29832e-31	2.48009	up
BCL11B	1.95934e-12	2.47977	up
TMC5	1.37522e-05	2.47652	up
HSPB7	1.65577e-15	2.47634	up
KLK8	1.29911e-06	2.47368	up
FAM13C	9.81198e-26	2.47196	up
LPHN3	2.24302e-12	2.47194	up
SLC6A14	0.000106508	2.47063	up
TLR10	1.672e-15	2.46889	up
CFD	4.7518e-12	2.46823	up
P2RY12	1.84182e-16	2.46805	up
ASPN	1.76001e-10	2.45754	up
NTRK2	1.05212e-10	2.45716	up
MATN2	3.48863e-14	2.45675	up
MYBPC1	0.0014856	2.45668	up
CD2	8.49041e-13	2.45572	up
DEFB1	1.47771e-07	2.45404	up
TNFRSF13B	6.23783e-14	2.45179	up
CTSW	2.4327e-12	2.45162	up
RBP5	6.28812e-13	2.45028	up
CST7	1.39479e-16	2.44871	up
CLEC1A	3.554e-42	2.4474	up
SYT15	2.70037e-21	2.44612	up
MCTP1	3.16973e-28	2.44538	up
ANGPTL4	2.49722e-12	2.44469	up
FRZB	2.07505e-18	2.44321	up
TCEAL7	4.96972e-30	2.44056	up
RARRES1	1.44204e-09	2.43903	up
C4A	1.20451e-07	2.43864	up
FAM129C	2.53239e-17	2.43725	up
MYOCD	5.00665e-19	2.43656	up
FGF2	5.97764e-14	2.43321	up
GGTA1	1.12437e-28	2.43243	up
GAS1	1.67584e-19	2.43194	up
CCL3L1	1.73655e-14	2.43035	up
PAX5	5.13755e-10	2.42617	up
MIA	2.76383e-05	2.42404	up
RSPO3	5.96509e-17	2.42339	up
CEACAM6	0.000585528	2.42258	up
IRX1	2.29176e-07	2.42168	up
NR4A2	2.90687e-16	2.42052	up
CEBPD	6.38927e-27	2.41969	up
SCN4B	4.66936e-20	2.41884	up
FGFBP1	1.79692e-08	2.41801	up
CXCL12	2.5781e-23	2.41757	up
ADCYAP1	3.08446e-08	2.41737	up
CD247	2.7955e-14	2.4158	up
LRG1	6.59602e-06	2.41507	up
SV2B	9.22187e-16	2.41347	up
CLEC3B	4.78157e-22	2.41333	up
SLC40A1	8.19372e-10	2.41253	up
RGS4	4.78488e-17	2.41196	up
C16orf54	4.73488e-18	2.41041	up
SOX7	1.16556e-40	2.40802	up
CALN1	2.55356e-15	2.40597	up
TNFRSF11B	4.98534e-12	2.40388	up
KLHL29	2.38609e-23	2.40339	up
AQP1	4.2449e-29	2.4028	up
SLC28A3	5.81983e-06	2.40249	up
TRHDE	6.81572e-16	2.40039	up
HDC	2.61965e-09	2.40021	up
CCL2	2.86099e-18	2.39827	up
SAMD3	1.3873e-14	2.39583	up
PTPRZ1	5.62713e-05	2.39505	up
THSD7A	2.50841e-22	2.3937	up
HAS2	5.00665e-19	2.39323	up
LCK	5.97685e-13	2.39244	up
SIRPG	6.7192e-11	2.3924	up
CD7	3.58405e-14	2.38972	up
OXTR	7.80556e-12	2.38888	up
CYTIP	2.81312e-17	2.38816	up
FCRL5	6.13061e-07	2.38773	up
KCNA6	1.19052e-14	2.3874	up
STAT4	3.56034e-15	2.38629	up
TBC1D10C	1.01046e-16	2.38534	up
PER1	9.94295e-34	2.38514	up
NRG2	7.53426e-12	2.38503	up
AKAP12	1.65461e-23	2.38181	up
NNAT	2.40758e-13	2.38151	up
ASTN1	1.07681e-10	2.37919	up
MYCT1	3.554e-42	2.37836	up
NLGN4X	4.98394e-10	2.37825	up
DLK2	1.50965e-13	2.37777	up
PGR	0.000549865	2.37709	up
DCN	1.91062e-15	2.37676	up
CDH23	8.7499e-17	2.37569	up
SPRY2	6.72441e-28	2.37552	up
FAM196B	5.11916e-11	2.37497	up
CRYAB	9.07117e-10	2.37312	up
PALMD	4.22642e-28	2.3715	up
GVIN1	1.48896e-16	2.37108	up
ZBTB7C	1.24049e-11	2.36692	up
P2RX1	1.04162e-14	2.36566	up
ANKRD43	6.48017e-06	2.36279	up
SPNS3	2.51408e-23	2.36226	up
PDGFRA	1.82411e-16	2.36105	up
FAM83D	1.6068e-17	2.36083	down
LHFP	5.873e-42	2.36081	up
CLEC4F	1.13248e-13	2.35928	up
RUNX1T1	2.35042e-19	2.35876	up
SEMA3D	6.11814e-12	2.35471	up
CXorf36	0	2.35287	up
CYP19A1	7.63663e-15	2.35264	up
DHRS9	2.15808e-13	2.35264	up
EPR1	2.49614e-17	2.35263	down
NDN	2.5732e-31	2.35212	up
SSTR1	6.12353e-17	2.35107	up
PRKCQ	7.37967e-12	2.35093	up
NNMT	8.18707e-27	2.35065	up
FBLN5	3.68202e-25	2.34988	up
TEK	1.93606e-32	2.34743	up
HIF3A	2.27243e-09	2.34318	up
VSNL1	3.72004e-13	2.34193	up
MMP2	6.75067e-20	2.3413	up
DPP4	7.14585e-14	2.34043	up
TMEM215	4.49518e-09	2.34012	up
MCM10	1.11398e-15	2.33815	down
PPARG	2.5123e-21	2.33781	up
KRT16	0.000189017	2.33777	up
PROS1	7.84896e-31	2.33587	up
PTPRT	0.000341004	2.33582	up
SRL	4.79996e-26	2.33562	up
TOX	1.63392e-12	2.3356	up
PRELP	1.69337e-14	2.33387	up
GADD45B	4.55845e-38	2.33336	up
PEAR1	2.60779e-34	2.33205	up
SHE	4.36194e-35	2.33128	up
PLCH2	1.65467e-11	2.33025	up
IGFBP6	7.69519e-26	2.32894	up
FAM65B	8.79862e-16	2.32802	up
PRAME	0.00669431	2.32632	down
LSAMP	3.01203e-11	2.32607	up
MUC1	1.90814e-08	2.32507	up
NKG7	2.78129e-12	2.32389	up
CCR4	1.38821e-12	2.32365	up
RHOJ	3.7628e-41	2.32306	up
ZNF238	1.2732e-08	2.32222	up
NRK	8.96752e-08	2.31668	up
VGF	1.83587e-08	2.31527	down
HRASLS5	1.02381e-05	2.31512	up
LILRA4	1.17231e-12	2.31424	up
BIRC5	1.25086e-15	2.31324	down
PDLIM4	1.06929e-21	2.31245	up
ZNF208	4.77975e-10	2.31192	up
PYGM	1.12248e-19	2.3064	up
ARHGAP36	5.3185e-05	2.30505	up
REEP6	1.73307e-08	2.30504	up
SH3RF2	1.34085e-10	2.30467	up
OBP2B	0.00073551	2.30426	up
RGS18	2.42538e-22	2.30347	up
CCL5	3.29575e-13	2.30195	up
PDE1A	3.21301e-24	2.29976	up
NR2F1	3.2121e-14	2.29941	up
CXCR3	6.19107e-12	2.29768	up
KLK1	2.38829e-12	2.29738	up
MRAP2	9.3e-10	2.29734	up
LRRC32	7.45341e-31	2.29505	up
EGR4	1.52866e-16	2.29303	up
SGCG	3.2835e-09	2.29173	up
C20orf103	7.11634e-12	2.29058	up
EFHA2	6.66759e-20	2.29041	up
PLXNA4	6.10878e-13	2.2901	up
PTPRB	1.23938e-33	2.28924	up
MLXIPL	6.65784e-11	2.28899	up
TPSD1	1.88357e-06	2.28885	up
GIMAP7	1.80024e-27	2.28546	up
SLA2	4.84249e-13	2.28515	up
ODZ1	4.68425e-13	2.284	up
LOC399959	3.64341e-22	2.28368	up
CDHR1	5.58652e-13	2.28336	up
VPREB3	1.65415e-12	2.28192	up
CLIC6	0.000392162	2.28101	up
ITPRIP	0	2.28042	up
FOXM1	3.48988e-18	2.28016	down
LMOD1	5.89362e-21	2.27956	up
NLGN1	5.30522e-10	2.279	up
SAMD11	1.24192e-06	2.27885	up
FST	1.45737e-10	2.2756	up
PRR11	5.1953e-13	2.27394	down
C1S	2.11752e-17	2.27375	up
MRGPRX3	1.04159e-11	2.27308	up
EGFR	8.9473e-10	2.27215	up
ZFP36L2	9.65352e-38	2.27205	up
PIP5K1B	6.8679e-08	2.27183	up
TMEM71	4.98191e-13	2.27177	up
CD48	2.24817e-17	2.2716	up
NEIL3	9.65553e-18	2.2711	down
PDGFRL	1.78087e-19	2.27041	up
NEDD9	1.65375e-26	2.26986	up
ALDH1A3	7.06488e-14	2.26927	up
P2RY10	2.54146e-10	2.26752	up
GNG11	6.473e-42	2.26659	up
SLC2A14	1.02915e-19	2.26629	up
RASSF9	2.60131e-19	2.26504	up
CLSPN	9.65553e-18	2.26489	down
GPR26	7.03504e-05	2.26307	down
GPR114	9.88419e-13	2.26266	up
IL2RG	1.06003e-12	2.2618	up
LGI4	1.18515e-28	2.26066	up
KCNE4	3.53916e-07	2.26025	up
CITED4	1.4324e-09	2.25837	up
CKMT2	3.97072e-14	2.25768	up
AGR3	0.00432138	2.25655	up
RAI2	3.3388e-11	2.25629	up
LTB	9.28297e-09	2.25512	up
MUM1L1	1.91094e-06	2.25432	up
ST8SIA2	4.90013e-09	2.25374	up
E2F1	1.03218e-21	2.25156	down
DLC1	2.28495e-33	2.25017	up
CXCL13	0.000160261	2.24996	up
LDB2	2.80205e-40	2.24878	up
FCRL2	1.83423e-10	2.24845	up
KRT15	0.000138924	2.24648	up
TNFAIP3	5.6395e-30	2.24617	up
ARHGEF15	2.14211e-39	2.24413	up
DACT2	2.17489e-12	2.24321	up
CRTAC1	1.43567e-07	2.24137	up
SLIT3	1.07683e-19	2.24067	up
EDNRB	8.95396e-24	2.24038	up
PLK1	2.84489e-18	2.23914	down
GAPT	5.60374e-19	2.23888	up
HCST	1.46413e-20	2.23824	up
NLRP3	5.29287e-26	2.2379	up
PRDM8	2.73665e-26	2.23773	up
ZNF683	2.49245e-11	2.23628	up
APOB	7.05972e-13	2.23565	up
TNFRSF8	5.5923e-19	2.23447	up
TNFRSF17	1.44104e-07	2.23435	up
CXCL9	2.17614e-06	2.23223	up
MGC16121	1.2057e-17	2.23175	up
CYP11A1	7.64165e-13	2.23126	up
GABRE	7.79818e-09	2.23126	up
HMCN1	8.97342e-13	2.23104	up
NAT1	6.84112e-05	2.23005	up
PPP2R2B	1.04887e-17	2.22999	up
DMD	1.99253e-13	2.22942	up
CCR6	2.43242e-16	2.22895	up
TAL1	1.93606e-32	2.2289	up
ATP13A4	4.98086e-05	2.22545	up
BNC1	1.48986e-09	2.22474	up
CCDC8	9.54167e-15	2.22401	up
GPC3	1.39748e-08	2.22384	up
TFF3	0.00188312	2.2228	up
IL34	2.55251e-12	2.22219	up
SERPINF1	5.11553e-20	2.2209	up
LRMP	9.9317e-19	2.21819	up
TBX18	1.58601e-17	2.21819	up
C14orf64	1.55358e-11	2.21809	up
PLEKHH2	6.03049e-16	2.21692	up
IPCEF1	1.4317e-18	2.21438	up
HTR2B	3.28878e-17	2.214	up
MYBL2	3.98553e-10	2.21389	down
SLC2A4	2.47575e-13	2.21278	up
LRRN3	2.24457e-12	2.21225	up
CPLX2	0.000109618	2.21198	down
C1orf64	0.00231602	2.21091	up
MUC15	0.000469179	2.20997	up
TFPI	3.29556e-20	2.20995	up
CCR2	2.73427e-11	2.20988	up
GAS7	6.00507e-19	2.20924	up
LOC441869	2.67547e-18	2.2078	up
PPP1R14A	1.17017e-14	2.2074	up
PSTPIP1	1.13259e-13	2.20656	up
THBD	3.91887e-27	2.20365	up
ISM1	3.07943e-14	2.20197	up
C6orf105	1.85781e-11	2.19943	up
SEMA3G	3.22323e-18	2.19856	up
NOSTRIN	1.76226e-10	2.19838	up
LGR6	3.39704e-05	2.19755	up
ODZ2	2.13739e-07	2.19657	up
PRND	6.00785e-10	2.19628	up
SLC5A1	0.000779002	2.19623	up
HS3ST4	2.44902e-08	2.19606	up
C16orf89	0.000104925	2.19421	up
GXYLT2	1.43343e-12	2.19202	up
ECM2	6.08561e-19	2.19036	up
KLF6	0	2.1875	up
TMEM178	8.59119e-16	2.18645	up
FIBIN	2.39833e-13	2.185	up
EXO1	4.02094e-15	2.18497	down
CD6	5.51384e-13	2.18406	up
RTN1	1.32441e-09	2.18392	up
CAPN11	1.56487e-15	2.18353	up
NAALADL1	1.14838e-30	2.18331	up
KIF18B	1.13981e-15	2.18286	down
TNFSF11	4.78206e-12	2.18279	up
RGMA	1.75896e-09	2.18209	up
ABO	6.04372e-09	2.18055	up
C2orf88	1.29675e-13	2.18021	up
CLIC2	6.50862e-32	2.17812	up
SLC16A12	1.74783e-11	2.17676	up
H19	1.58204e-14	2.17618	up
TESC	2.14071e-13	2.17489	up
C4orf31	8.79621e-09	2.17414	up
CLIC5	1.6265e-20	2.17407	up
GRID1	1.01945e-23	2.17295	up
GIMAP5	4.90072e-25	2.1723	up
NEFL	1.08775e-09	2.17161	up
IL17B	6.45366e-10	2.17129	up
EFEMP1	8.00778e-14	2.17108	up
HLA-DQB2	9.54867e-11	2.16969	up
EOMES	5.67089e-09	2.16941	up
CCL11	3.22453e-11	2.16937	up
CD207	1.08541e-07	2.16804	up
HTRA1	3.19345e-20	2.16744	up
SLCO2A1	6.81372e-24	2.16735	up
EPHA4	2.41794e-20	2.16723	up
NECAB1	1.05206e-13	2.16644	up
LAMB3	7.00916e-10	2.16429	up
ADAM12	1.93344e-14	2.16376	up
CNR2	1.59139e-13	2.16277	up
C5orf4	2.09e-12	2.16272	up
ONECUT2	0.000141813	2.16121	down
LRCH2	1.02149e-20	2.16091	up
GPRASP1	1.0829e-22	2.16082	up
ASB2	1.1047e-16	2.16049	up
TMTC1	1.52052e-11	2.16031	up
BMP3	1.46002e-11	2.15982	up
MMP28	6.74696e-19	2.15905	up
LOXL1	9.4683e-23	2.15868	up
TSPAN2	2.41091e-16	2.15774	up
FLT3	4.49893e-05	2.15665	up
KIF4A	3.77334e-17	2.15624	down
XIRP1	1.05558e-07	2.15623	up
SLIT2	2.48931e-14	2.15619	up
CSF3	8.45695e-15	2.15611	up
C10orf54	1.01363e-34	2.15588	up
GLT8D2	1.21979e-16	2.15464	up
NOV	6.39258e-16	2.15447	up
C7orf58	4.38744e-17	2.15388	up
ELTD1	2.62097e-38	2.15323	up
psiTPTE22	3.33806e-07	2.15303	up
CNRIP1	3.99213e-36	2.15281	up
S100A7	0.00793627	2.15258	up
LTBP2	7.02604e-24	2.1524	up
EMX2OS	7.32338e-13	2.15159	up
ANPEP	1.44863e-08	2.15119	up
KRT23	0.00011158	2.15083	up
FOLR1	0.000488215	2.15049	up
CCDC69	8.12463e-20	2.15027	up
TSPAN8	0.000310193	2.14987	up
ARC	8.95383e-07	2.14981	up
SYT9	0.000952524	2.14924	up
TGFBR2	1.76178e-33	2.14909	up
ERG	2.76539e-36	2.14827	up
KIF19	7.93542e-10	2.14826	up
FMO1	8.50504e-11	2.14806	up
ADCY5	5.13939e-05	2.14773	up
CLEC14A	1.02199e-39	2.1468	up
MAP4K1	9.30649e-14	2.14404	up
TINAGL1	1.92693e-15	2.14311	up
NR5A2	4.14145e-22	2.14219	up
DTX1	1.35884e-18	2.14195	up
ETS2	5.8275e-40	2.14165	up
CSF2RB	8.64962e-19	2.14121	up
SLPI	0.000122165	2.14111	up
SERPING1	2.57295e-26	2.14093	up
PROM1	0.00264657	2.14028	up
HAPLN1	9.59721e-06	2.14013	down
DSG1	0.000354488	2.13911	up
GRAP2	5.76748e-14	2.13882	up
MMRN2	1.62726e-35	2.13803	up
IGDCC4	8.68691e-20	2.13768	up
JAK3	8.22981e-17	2.13678	up
PI3	0.000107468	2.13668	up
IGSF1	0.000664499	2.13377	up
CCDC46	1.84593e-23	2.13329	up
CDC45	8.06033e-14	2.13258	down
VGLL3	4.9489e-16	2.13179	up
PCDHA10	1.18183e-06	2.13151	up
FAM64A	9.52812e-16	2.13086	down
PDE3B	3.15683e-10	2.12998	up
ACTG2	5.03591e-06	2.12969	up
MYOM3	5.22841e-16	2.12862	up
MEIS2	4.46932e-20	2.12764	up
EREG	1.1331e-05	2.12717	up
RGS16	1.5965e-21	2.12586	up
KIAA1683	1.17384e-13	2.12582	up
AKR1C3	2.97812e-11	2.12498	up
COX7A1	3.34344e-17	2.12487	up
RNF183	5.62571e-06	2.12468	up
PKHD1	2.97515e-09	2.12319	up
C21orf63	8.04291e-19	2.12078	up
STAP1	8.07364e-11	2.11961	up
ITPRIPL1	6.12353e-17	2.11953	up
KIF17	4.1591e-28	2.11909	up
HSPB2	2.14839e-20	2.11891	up
ZNF423	1.10138e-16	2.11868	up
CRTAM	2.44682e-12	2.11753	up
IL16	2.51433e-23	2.11747	up
E2F8	2.40768e-12	2.11743	down
CRYBG3	3.42227e-18	2.11561	up
RNF186	1.99351e-14	2.11557	up
CDH5	9.2099e-41	2.11541	up
SLC44A4	0.000501454	2.11521	up
BNC2	1.42647e-15	2.11431	up
CCL4L2	1.08748e-13	2.11374	up
HGF	9.51357e-14	2.11353	up
CAV2	1.82131e-24	2.11237	up
SKA1	1.59711e-14	2.11224	down
DKK2	1.79969e-16	2.11168	up
AMPD1	7.97819e-10	2.11163	up
PDZD2	7.09949e-17	2.11124	up
KCNJ3	0.0173015	2.11101	down
FBLN2	6.48229e-14	2.11079	up
PLSCR4	1.94202e-26	2.10985	up
ARHGAP6	2.48139e-19	2.10889	up
SHROOM1	1.92742e-07	2.10868	up
CCNE2	3.82132e-18	2.10822	down
CAPN8	0.000625469	2.10686	up
SRGN	4.33571e-23	2.10666	up
NAP1L2	1.43119e-09	2.10545	up
CCL4	6.7212e-15	2.10543	up
FAM70A	9.34848e-14	2.10538	up
LIME1	7.55517e-13	2.10534	up
NEFH	3.87938e-07	2.10505	up
TBX21	5.62136e-11	2.10455	up
PPP1R15A	0	2.10453	up
SGOL1	4.3805e-15	2.10375	down
HLA-DOB	3.94215e-09	2.10324	up
HOXA7	1.00814e-12	2.10316	up
ABCG2	1.69409e-14	2.10284	up
PHYHIPL	5.44491e-11	2.10209	up
LTBP4	4.21648e-30	2.10093	up
TSPAN11	7.19104e-17	2.10012	up
SCGB2A1	0.00101169	2.10006	up
SLC18A2	1.02845e-07	2.09943	up
CKAP2L	4.74833e-18	2.09929	down
FGL2	9.94493e-17	2.09905	up
BCL11A	5.52223e-05	2.09837	up
GLDC	0.000480061	2.09759	down
PRSS12	2.54866e-06	2.09757	up
TRIM63	7.39031e-16	2.096	up
FLT3LG	5.89484e-26	2.09479	up
MAOA	8.95916e-08	2.09362	up
PLK3	0	2.09323	up
FGFBP2	3.76763e-09	2.09156	up
P2RY14	3.91345e-26	2.09069	up
EBI3	5.19162e-16	2.09052	up
ALB	0.000472438	2.09044	up
GPR174	4.31543e-10	2.08949	up
ZNF676	1.6588e-07	2.08888	up
TMC8	1.74926e-19	2.08824	up
C8orf80	5.34904e-10	2.08663	up
RECK	1.71776e-20	2.0857	up
RIC3	1.03536e-05	2.08565	up
F13A1	4.24789e-10	2.08495	up
P2RY13	7.8368e-15	2.08484	up
SOSTDC1	0.000372718	2.08411	up
BICC1	1.83726e-10	2.08307	up
LIMS2	1.95361e-28	2.08249	up
CNGA1	1.1777e-07	2.08123	up
KIAA1755	5.34099e-13	2.08074	up
GPR87	6.08589e-07	2.0801	up
CELF2	6.05127e-20	2.07991	up
ISLR2	2.71019e-19	2.07943	up
TIGIT	1.84429e-07	2.07935	up
FAM124B	1.00594e-26	2.07928	up
CACHD1	3.4231e-17	2.07859	up
SEMA3E	4.25887e-05	2.07786	up
CR1	4.95162e-08	2.07762	up
RASL11A	8.4069e-18	2.07744	up
CDC6	6.72272e-14	2.07722	down
PCSK9	9.55596e-09	2.07662	up
GRM7	2.49612e-17	2.07612	up
LAT	4.403e-17	2.07612	up
DOC2B	1.06437e-08	2.07574	up
KNDC1	0.000313309	2.07484	up
ZFP36L1	1.37815e-38	2.07461	up
SPON2	2.29742e-17	2.07409	up
GZMH	1.01097e-09	2.07244	up
PPP1R16B	1.79333e-15	2.07225	up
OLFML1	2.21139e-23	2.07177	up
ATP13A5	0.000493725	2.0713	up
HSPA12B	3.27259e-25	2.07057	up
GPR124	4.78203e-33	2.07043	up
SYNPO2	2.21092e-12	2.07013	up
ACTL8	0.000297981	2.07005	down
DLX2	0.000114991	2.06979	up
SNCA	6.41619e-19	2.06957	up
NLRP5	1.5353e-05	2.06893	up
ANKRD29	2.67913e-10	2.06719	up
HOXA5	1.56578e-13	2.06684	up
CD200R1	5.77163e-15	2.06523	up
FAIM3	9.65804e-14	2.06517	up
MS4A7	2.47999e-11	2.06516	up
FAM89A	1.22718e-17	2.06508	up
IKZF1	1.82411e-16	2.065	up
KIAA1045	2.91165e-10	2.06379	up
RUNDC3B	1.72228e-17	2.06337	up
DUSP2	2.53764e-19	2.06326	up
UGT2B11	0.0123493	2.06208	up
TIE1	5.10913e-35	2.06198	up
THRSP	0.000137702	2.06176	up
CST2	4.29747e-06	2.06176	up
GPR146	4.95283e-31	2.06168	up
FOSL1	4.44624e-11	2.06121	up
CYGB	2.11125e-28	2.06078	up
LAMC2	1.39676e-06	2.06053	up
HOXA4	5.57554e-16	2.05643	up
KLHL4	1.57807e-15	2.05589	up
TNC	1.87498e-10	2.05582	up
DUSP6	1.48396e-24	2.0558	up
GRAMD2	2.2071e-06	2.05541	up
TPX2	7.77907e-17	2.05472	down
FOLR2	1.07532e-13	2.05338	up
PTGER4	1.56102e-21	2.05262	up
WNT11	5.03977e-07	2.05155	up
DEPDC1	7.55358e-13	2.05103	down
IRF4	3.5156e-07	2.05027	up
ARHGAP9	3.33004e-17	2.04971	up
IL1B	5.20377e-12	2.04909	up
ADRA2A	4.10175e-09	2.04872	up
PTPRC	6.1714e-12	2.04802	up
ZFPM2	2.13835e-17	2.04702	up
SGCD	5.78177e-12	2.0467	up
SPNS2	3.31505e-18	2.04667	up
KCNA5	1.8597e-17	2.04607	up
TGFBR3	3.75244e-08	2.04522	up
VIPR2	0.000268538	2.0448	up
ARHGAP15	1.32741e-16	2.04465	up
SGK223	1.59137e-16	2.04376	up
CDCA5	4.28985e-16	2.04251	down
ARHGAP28	3.4943e-12	2.04114	up
IL18R1	1.99285e-16	2.0409	up
WDFY4	3.1596e-12	2.03947	up
CD200	5.45312e-31	2.03911	up
MS4A14	7.06562e-09	2.03894	up
SPOCK2	6.65193e-12	2.0383	up
KANK3	1.49232e-29	2.03777	up
FAM180A	1.29131e-12	2.03774	up
BMP2	2.8521e-14	2.03655	up
ANXA1	5.62426e-19	2.03601	up
KLRG1	7.78456e-19	2.03536	up
ADAMTS5	9.32063e-16	2.03491	up
NLRP1	1.42935e-23	2.03428	up
HYAL1	8.42974e-22	2.03414	up
CD37	5.28469e-19	2.03404	up
PDCD1	6.69559e-09	2.03351	up
COL4A5	5.68191e-07	2.03268	up
PRDM16	3.48797e-15	2.03221	up
COL1A1	2.67727e-11	2.03168	up
ESPL1	1.58895e-15	2.03006	down
FILIP1L	2.50753e-23	2.02963	up
ADAMTS9	2.71667e-19	2.02928	up
GPR109A	1.15943e-14	2.02916	up
SOBP	4.35436e-19	2.02841	up
ROBO4	1.32948e-35	2.02834	up
CFB	1.67157e-05	2.02823	up
GIMAP1	4.10328e-21	2.02817	up
PRF1	2.00669e-10	2.02705	up
SLC16A11	1.15564e-09	2.02696	up
HOXA3	1.59826e-10	2.0262	up
AURKA	2.11549e-16	2.02555	down
KCTD12	5.81161e-28	2.02537	up
FAT3	1.00248e-08	2.02504	up
SAA4	1.70661e-08	2.02492	up
GPR110	3.47838e-05	2.02442	up
IL3RA	3.00859e-31	2.02296	up
ROBO3	3.25123e-16	2.02295	up
NCR3	1.10637e-10	2.02287	up
TOP2A	1.65371e-13	2.02031	down
PDE1B	1.50706e-23	2.02	up
PDE7B	2.74542e-23	2.01995	up
CFH	7.49039e-20	2.01958	up
HPGDS	4.93319e-13	2.01956	up
PDGFD	1.40456e-17	2.01894	up
MMP1	0.000675013	2.01856	down
F2R	6.37243e-27	2.01736	up
TOX2	1.71075e-15	2.01599	up
MFNG	8.39154e-27	2.01576	up
ADAMTSL5	3.27577e-09	2.01512	up
PCDH18	1.16551e-19	2.01492	up
SCUBE2	0.001513	2.01482	up
FAM189A2	1.22227e-06	2.01421	up
TAGAP	6.38025e-15	2.0138	up
GDF6	9.40213e-14	2.0133	up
CHRD	1.05105e-06	2.01327	up
DMBT1	6.87754e-08	2.01249	up
FBLN1	6.31014e-15	2.01233	up
COL16A1	8.94148e-18	2.01204	up
KIF14	3.17337e-11	2.01177	down
ZNF385B	0.000426396	2.0099	up
PDE11A	1.5759e-09	2.00955	up
C1R	6.19409e-20	2.00934	up
FOXP2	1.50557e-09	2.00908	up
DPEP1	6.35127e-10	2.0088	up
AURKB	8.19945e-12	2.00846	down
TBX15	5.8528e-21	2.00799	up
CLDN1	1.63579e-07	2.00792	up
HOTAIR	0.000567962	2.00748	up
CD1D	3.20968e-23	2.00713	up
TSHZ3	1.61607e-23	2.00691	up
C10orf72	1.1814e-18	2.00656	up
ARHGEF38	3.77156e-08	2.00651	up
CD248	4.35794e-27	2.00646	up
ASPM	9.86751e-14	2.00632	down
ADAMTS3	2.46661e-13	2.0058	up
CENPI	6.81923e-14	2.00559	down
EHD2	7.59387e-29	2.00525	up
LCAT	8.12603e-24	2.00516	up
DLK1	0.000453512	2.00454	up
KLB	1.04842e-11	2.00418	up
GSG2	4.01823e-20	2.00385	down
C5orf20	2.75534e-08	2.00346	up
VWF	2.52198e-27	2.00305	up
MSI1	1.96149e-05	2.00246	down
PBK	8.8135e-15	2.00227	down
STEAP2	2.61605e-09	2.00206	up
PDE1C	1.40565e-08	2.00182	up
TREML2	1.51495e-13	2.00151	up
CHI3L1	8.93612e-05	2.00118	up
CENPA	1.67945e-11	2.00074	down
ANXA13	5.80281e-17	2.00036	up
SOCS2	1.56512e-10	2.00034	up
SOCS1	2.63154e-15	2.00008	up
