# Supplementary material for: CREB Targets Define the Gene Expression Signature of Malignancies Having Reduced Levels of the Tumor Suppressor Tristetraprolin
Source: PLoS One. 2014 Dec 26;9(12):e115517. doi: 10.1371/journal.pone.0115517 (PMC4277357; doi:10.1371/journal.pone.0115517)
Supplement: S6 Table — Differentially expressed genes in TCGA lung adenocarcinoma dataset between high and low TTP -expressing tumors. (XLSX) [file pone.0115517.s009.xlsx]

## Sheet: Sheet1
Table S6. Differentially expressed genes in TCGA lung adenocarcinoma dataset between high and low TTP-expressing tumors.
Gene Symbol	Corrected p-value	Fold Change	Regulation in high TTP tumors compared to low TTP tumors
SFTPC	5.90049e-11	24.7905	up
FOSB	3.49051e-37	22.9091	up
SFTPA1	2.76154e-10	16.2817	up
SFTPA2	1.21313e-09	13.7319	up
SCGB1A1	3.89504e-08	11.9919	up
SCGB3A2	2.35145e-08	11.4554	up
CLDN18	4.42621e-10	10.5991	up
AGTR2	6.0496e-13	10.4505	up
PGC	8.75737e-06	10.0455	up
ADH1B	7.06394e-13	9.01765	up
GKN2	1.56561e-09	8.64468	up
PEBP4	9.49923e-11	8.43966	up
MSLN	1.63007e-06	8.19588	up
SLC26A9	2.83467e-11	8.15431	up
CTSE	8.40413e-08	7.62466	up
DMBT1	1.01731e-07	7.57578	up
ZFP36	0	7.32236	up
SFTPB	1.48501e-07	7.1468	up
LGI3	2.74891e-11	7.13976	up
NR4A1	5.36281e-31	7.10875	up
FOS	2.5313e-38	7.00179	up
DUSP1	0	6.83788	up
AQP4	3.04913e-08	6.38473	up
AGER	4.4939e-12	6.37101	up
MUC5B	8.96047e-05	6.32275	up
HBA1	1.01161e-07	6.26286	up
FIGF	5.48861e-13	6.07935	up
SFTPD	1.09849e-08	5.98224	up
WIF1	2.49314e-06	5.85375	up
CYP4B1	1.81035e-07	5.73555	up
MAGEA6	0.000547352	5.73188	down
SFTA1P	5.0407e-10	5.69752	up
SCGB3A1	1.24545e-05	5.67265	up
NR4A2	4.60061e-27	5.52302	up
SPINK1	0.000351002	5.50593	up
NR4A3	1.77982e-21	5.27335	up
C7	4.65166e-11	5.25887	up
ZNF385B	3.99798e-09	5.24167	up
CXCL2	1.77925e-20	5.21795	up
ADAMTS8	2.58749e-13	5.18606	up
LRRK2	8.53425e-11	5.13432	up
PHACTR3	1.83088e-07	5.12745	up
C20orf114	0.000144989	5.11738	up
MAGEA3	0.000994961	5.03725	down
PRG4	2.59423e-09	5.02988	up
ZBTB16	1.53665e-09	4.98275	up
ABCA8	3.97041e-12	4.97746	up
C20orf85	8.02674e-06	4.97178	up
CPB2	6.06653e-06	4.93789	up
LTF	8.38601e-08	4.92577	up
SPINK5	1.17278e-06	4.86872	up
ARC	3.91631e-19	4.8628	up
NAPSA	1.57578e-05	4.82692	up
PLA2G1B	8.25955e-08	4.81299	up
DARC	1.27729e-13	4.79665	up
SCTR	1.47848e-05	4.77626	up
HBA2	1.88153e-12	4.72202	up
HHIP	2.09129e-07	4.63078	up
CHIA	3.90324e-05	4.61256	up
EGR1	7.65455e-24	4.60847	up
COL6A6	2.71056e-10	4.54646	up
DNAH9	1.6078e-06	4.50912	up
RASD1	7.74657e-10	4.48005	up
GRIA1	3.64835e-11	4.47952	up
HBB	1.86477e-10	4.47539	up
F11	1.75099e-08	4.38569	up
INMT	2.42222e-14	4.38403	up
ERN2	0.000456438	4.36331	up
FAM107A	3.49446e-16	4.36246	up
PCSK2	0.00289312	4.34016	up
C6	1.3255e-07	4.2919	up
SLC46A2	3.24623e-09	4.28089	up
C13orf30	7.82956e-07	4.27649	up
LOC100302650	2.66171e-25	4.26795	up
FGG	0.00717513	4.24972	up
MS4A15	0.000122108	4.24723	up
ALPP	7.83345e-07	4.24031	up
CACNA2D2	2.90497e-06	4.23405	up
VSIG2	6.04607e-06	4.19118	up
CCL14	6.34087e-15	4.18329	up
SMC1B	1.1668e-06	4.1328	down
SLC5A8	5.65885e-05	4.11664	up
TCF21	1.05102e-14	4.09018	up
SCEL	1.80048e-07	4.08248	up
DES	1.24365e-10	4.06796	up
SLC6A4	2.40261e-07	4.06529	up
DPCR1	9.10007e-07	4.02216	up
CSF3	1.27929e-07	4.01523	up
PLA2G10	1.06256e-06	3.9739	up
PRAME	0.00293286	3.97119	down
PCDP1	1.38314e-06	3.95235	up
RSPO2	3.93155e-10	3.9461	up
C4BPA	0.000239829	3.93628	up
FAM150B	1.27963e-14	3.93608	up
CAPN8	2.12591e-06	3.9145	up
SLC22A3	1.67781e-07	3.8868	up
SLC6A14	8.6039e-06	3.87587	up
AGR3	5.74429e-05	3.87317	up
RPL13AP17	1.71671e-10	3.86065	up
EGR3	8.80049e-17	3.83178	up
COL11A1	0.000362914	3.82271	down
C16orf89	3.53546e-05	3.81189	up
SCARA5	1.00023e-06	3.80064	up
ATF3	1.0629e-21	3.79381	up
AG2	4.11057e-23	3.76817	up
CFTR	1.86555e-05	3.74991	up
MMP28	8.14352e-07	3.74704	up
KNDC1	1.32365e-06	3.74654	up
FXYD1	1.19796e-10	3.72965	up
PIGR	0.000929555	3.70561	up
CRTAC1	5.64775e-06	3.70486	up
TNXB	1.21814e-12	3.69101	up
SCN1A	1.3255e-07	3.67609	up
AREG	4.81708e-06	3.66767	up
FOXQ1	1.0368e-05	3.64965	up
FCN3	9.09754e-10	3.63936	up
ALPL	2.72647e-08	3.6369	up
SYBU	1.03409e-08	3.63036	up
YBX2	3.96917e-05	3.61555	down
SPAG6	0.000124556	3.60433	up
CDHR3	3.56162e-05	3.60245	up
TM4SF4	0.00287333	3.58723	up
ERBB4	9.96031e-09	3.5745	up
C1orf173	3.0308e-05	3.56626	up
MAGEA12	0.00345984	3.56466	down
TEKT1	7.65265e-05	3.55636	up
TSPAN8	0.000174495	3.54478	up
GPIHBP1	1.27798e-12	3.5434	up
DUOX1	1.37004e-07	3.53571	up
TMEM190	2.7501e-05	3.53021	up
KRT6A	0.00825109	3.51072	up
ATOH8	2.45344e-07	3.50474	up
ROS1	1.87516e-05	3.50437	up
TRIM29	0.000274994	3.49787	up
SDPR	1.14212e-16	3.49341	up
HHLA2	0.00496001	3.49203	up
IGF2BP3	1.31957e-05	3.49061	down
OGN	8.94151e-08	3.49023	up
LGALS4	0.00517371	3.48466	up
CEACAM6	1.38817e-05	3.48011	up
C8orf4	6.15145e-10	3.45857	up
IL1RL1	2.51125e-07	3.45735	up
MAGEA2	0.00595666	3.44551	down
FGA	0.0167284	3.43868	up
AQP3	3.61596e-07	3.43694	up
LOC149620	1.89191e-07	3.43641	up
TMEM100	1.82931e-09	3.41986	up
CA4	1.12519e-06	3.41525	up
MAPK4	1.0837e-05	3.39718	up
DUOXA1	4.57735e-07	3.39118	up
SFTA2	0.000148089	3.37031	up
KLF2	5.52443e-22	3.36346	up
HOPX	2.20864e-06	3.35527	up
AQP1	7.99187e-09	3.34547	up
FOLR1	0.000107098	3.32776	up
C2orf40	3.59651e-06	3.32545	up
DUOX2	7.26e-06	3.32407	up
AMN	3.46339e-06	3.31326	up
CSAG1	0.00162771	3.2985	down
SIK1	9.17091e-16	3.29693	up
PLCXD3	6.05715e-07	3.29405	up
C1orf87	1.12225e-05	3.28746	up
ROBO2	2.51125e-07	3.2846	up
FABP4	6.24816e-07	3.28403	up
SNTN	1.71496e-05	3.28265	up
DNASE1L3	1.44393e-07	3.27367	up
HPGD	3.85416e-05	3.26525	up
RGS1	5.08966e-13	3.26337	up
CYP2B7P1	0.000307275	3.24852	up
CHRDL1	1.00188e-07	3.21971	up
MUC21	0.00397223	3.21673	up
ATP13A4	0.000195871	3.21442	up
HP	0.00190343	3.2053	up
CSRNP1	7.26949e-35	3.20079	up
ALOX15B	1.54819e-05	3.18598	up
VSIG1	0.00119423	3.17652	up
DLEC1	1.07746e-07	3.17188	up
KLF4	3.10955e-15	3.17022	up
PLA2G4E	9.04269e-07	3.16932	up
ITIH5	4.64025e-10	3.15711	up
GPM6A	3.59307e-08	3.15399	up
CTSG	7.18737e-08	3.15286	up
SPRR1B	0.00418699	3.14999	up
SCN7A	8.17505e-07	3.12873	up
LOC723809	8.40955e-05	3.12634	up
PDK4	9.49923e-11	3.11806	up
ATP1A2	2.98576e-08	3.1145	up
FLRT3	1.64464e-07	3.10764	up
LMO3	6.46764e-05	3.1038	up
CHIT1	7.18504e-05	3.09336	up
C3	7.83823e-09	3.08608	up
GDF10	1.14913e-06	3.07673	up
CDHR4	0.000124879	3.07611	up
WNT7A	0.000105357	3.06862	up
CHI3L2	6.15188e-06	3.06733	up
BMP2	4.46029e-09	3.06174	up
CCDC108	2.01518e-05	3.05865	up
MS4A8B	0.00177853	3.05628	up
CD69	2.19111e-13	3.0561	up
BTNL9	3.07878e-11	3.05365	up
CAPN6	0.0016917	3.05097	up
FHL5	1.68397e-12	3.05095	up
CNTN6	3.3937e-06	3.0445	up
MFAP4	1.37971e-09	3.04196	up
CXCL14	0.00160561	3.0399	up
C1QTNF7	3.37177e-08	3.03151	up
PCDH20	0.000169469	3.03059	up
MMRN1	1.21313e-09	3.03045	up
DLC1	1.22659e-10	3.02733	up
GABRA3	0.00121287	3.02579	down
SPATA18	1.3657e-07	3.02574	up
CCDC141	2.2426e-11	3.02476	up
IL33	1.1028e-12	3.02434	up
CA3	3.6971e-08	3.02254	up
CHST9	0.00225941	3.01927	up
ITGA8	1.37685e-06	3.01795	up
ACADL	8.27939e-06	3.01787	up
AFF3	2.74346e-07	3.01702	up
SLIT3	1.52399e-09	3.00019	up
HBEGF	1.64284e-17	2.98854	up
TFF1	0.0131652	2.98199	up
GGT6	0.000696226	2.97618	up
PER1	8.80049e-17	2.97566	up
MACROD2	1.07469e-05	2.97113	up
STOML3	7.95897e-05	2.96843	up
HNF1B	3.13552e-05	2.96645	up
TTK	2.39899e-09	2.95796	down
DBC1	0.00436997	2.95725	up
CTSL2	7.32232e-07	2.9542	down
CENPA	4.78515e-09	2.94824	down
KIAA0408	0.00327399	2.94344	up
ZNF695	2.20749e-06	2.94174	down
GJB1	0.00372829	2.936	up
DUOXA2	8.02524e-07	2.93317	up
MYBL2	9.27513e-08	2.932	down
MYOCD	3.59307e-08	2.92749	up
HLF	1.27558e-05	2.92173	up
LRRC50	1.63007e-06	2.92081	up
GADD45B	2.0271e-23	2.91703	up
C4orf31	2.44661e-05	2.91131	up
RASGRF1	4.37376e-05	2.90935	up
HOXA10	0.00123477	2.90827	down
CLEC3B	2.70243e-10	2.90607	up
GFRA1	9.52719e-06	2.90432	up
IRX1	0.000227909	2.90301	up
SUSD2	6.18102e-05	2.89349	up
ALPPL2	0.00151569	2.89271	up
C8orf34	3.20065e-06	2.89058	up
DNAI2	0.000124879	2.87594	up
ANKFN1	6.36409e-06	2.87492	up
SLCO1B3	0.0139052	2.87027	up
RSPO4	7.97909e-06	2.86982	up
TCN1	0.0234373	2.86436	up
CLIC5	1.17592e-07	2.86097	up
CH25H	2.24534e-07	2.85823	up
SLC16A4	6.91231e-06	2.85142	up
COL2A1	0.00581596	2.85001	down
MYH11	2.78232e-07	2.84961	up
RGS2	2.53211e-14	2.84661	up
RGS22	1.98483e-06	2.84539	up
AMY1A	0.00339911	2.84371	up
UPK3B	0.000155212	2.84009	up
TBX4	1.35561e-08	2.83971	up
ANGPT1	3.05872e-09	2.83179	up
GABRB3	0.00139102	2.82836	up
AQP5	0.0139181	2.82605	up
RHOB	1.04693e-19	2.81595	up
IL6	4.11265e-07	2.81291	up
MYBPH	0.000541412	2.80928	up
RCOR2	1.44925e-05	2.80696	down
NOSTRIN	1.04843e-10	2.7988	up
ABCA3	5.52244e-06	2.79837	up
CENPI	4.12604e-09	2.79817	down
ADAMTS1	4.80107e-13	2.7905	up
ABI3BP	1.75099e-08	2.78487	up
SLPI	5.62147e-05	2.78245	up
TMEM232	6.0708e-06	2.77316	up
RRAD	8.18909e-06	2.76936	up
CNR1	6.44204e-08	2.76707	up
C9orf171	0.000135128	2.76637	up
ZYG11A	8.20024e-05	2.76557	down
SLC34A2	0.000308184	2.76483	up
MAMDC2	2.90497e-06	2.76322	up
CLIC3	4.16134e-06	2.75912	up
ITIH2	0.00233779	2.75271	up
FAM92B	3.40109e-05	2.74734	up
CITED2	2.15829e-17	2.74538	up
GEM	8.59194e-11	2.74429	up
SOSTDC1	0.000581533	2.74307	up
PKNOX2	1.21313e-09	2.74273	up
TUBA4B	0.000161908	2.7423	up
SELP	9.60974e-10	2.74141	up
SP8	0.000533304	2.74031	down
C11orf88	0.000336359	2.73912	up
DTHD1	1.0719e-05	2.72534	up
EDN1	2.72003e-09	2.7251	up
NTNG1	6.8786e-05	2.72451	up
C1orf92	3.71819e-05	2.72408	up
CFD	1.60784e-08	2.71581	up
COL4A3	0.000206917	2.71417	up
IGF2BP1	0.0149743	2.71415	down
PTPRT	0.00135393	2.71025	up
KIF4A	4.20813e-08	2.70572	down
KIF1A	0.0368654	2.70065	down
KRT13	0.000984175	2.69831	up
ELN	6.91356e-07	2.69688	up
DNAH12	0.000108089	2.69443	up
COL29A1	7.14566e-06	2.69434	up
PHYHD1	2.49391e-05	2.69298	up
SERPIND1	0.00350536	2.68607	up
BMPER	5.35872e-06	2.68532	up
NXF3	2.58911e-06	2.68427	up
IRX2	0.00159096	2.68392	up
FAM177B	0.000510692	2.68048	up
ANXA8L2	0.000637737	2.67554	up
GGTLC1	0.00169107	2.67201	up
FHL1	3.27631e-11	2.67074	up
SERPINF2	4.52879e-07	2.67034	up
BCAS1	0.001167	2.66588	up
VEPH1	9.75191e-05	2.66233	up
TMEM163	1.74397e-06	2.66057	up
KIF2C	8.82544e-09	2.64585	down
HCN4	0.000277053	2.64234	up
SGCA	6.54728e-07	2.64036	up
BTG2	8.26681e-12	2.63829	up
CLDN10	0.0157602	2.6375	up
CPNE4	0.000196859	2.63211	up
SOCS3	5.67121e-17	2.62923	up
PDE4C	7.4128e-07	2.62876	up
SEMA3B	2.31147e-06	2.62704	up
DEPDC1	6.6986e-08	2.62686	down
PCDH15	7.22647e-07	2.62663	up
FCER1A	0.000358819	2.62232	up
C10orf95	1.60784e-08	2.61439	up
RND1	1.06261e-06	2.6129	up
AATK	1.76141e-06	2.61253	up
TSC22D3	5.08966e-13	2.61251	up
ADAMTSL3	3.38257e-08	2.6092	up
CDKN3	9.41712e-08	2.6088	down
SERPINA3	0.00135547	2.60726	up
PTGDS	1.15324e-07	2.60154	up
GPRC5A	1.454e-07	2.60009	up
WDR38	0.00145621	2.59878	up
VILL	6.59105e-08	2.59579	up
SOCS2	6.24076e-09	2.59439	up
CYP2C18	0.00218416	2.59297	up
COL17A1	0.0104106	2.58556	up
KRT6C	0.0111169	2.58403	up
KCNE1	2.38685e-06	2.57503	up
CAPN9	0.00121506	2.57486	up
EFCAB1	0.000952959	2.57063	up
UBE2C	2.91813e-06	2.56911	down
EDNRB	1.5005e-10	2.569	up
AADAC	0.00184351	2.56814	up
MELK	5.8145e-07	2.56647	down
TSPAN19	0.0005081	2.56473	up
CRYM	0.00424994	2.5604	up
FAM64A	1.8081e-07	2.55575	down
TMEM132C	1.92755e-06	2.54779	up
DYNLRB2	2.63056e-05	2.54748	up
NEK2	1.42167e-08	2.5467	down
TPX2	6.85869e-08	2.5455	down
TRIM31	0.00218518	2.54474	up
FAM65B	3.59307e-08	2.54317	up
TPSB2	1.71064e-05	2.54157	up
HMGCS2	0.00291426	2.54048	up
ARSE	0.00311403	2.53993	up
CRABP1	0.00685047	2.53966	down
KRT6B	0.0251119	2.53958	up
POLE2	4.26245e-09	2.53836	down
NRGN	2.60591e-06	2.53814	up
TROAP	5.62623e-07	2.53643	down
HMCN1	1.07755e-08	2.53612	up
C6orf97	1.08281e-06	2.52806	up
HPSE2	3.38257e-08	2.52664	up
BLK	7.56471e-05	2.52342	up
C10orf116	5.88004e-06	2.52097	up
SLC5A9	1.73321e-06	2.52096	up
C1orf116	5.65885e-05	2.52039	up
FCER2	1.3881e-05	2.51868	up
SOX2	0.00615587	2.51802	down
VWA3B	0.000376368	2.51671	up
NUF2	2.25704e-07	2.51605	down
EPR1	1.55537e-07	2.5134	down
MCM10	5.97467e-07	2.5131	down
JUNB	3.91631e-19	2.51121	up
MUC4	0.00573649	2.51041	up
RIC3	1.60284e-05	2.51023	up
TESC	0.00635491	2.51017	up
NDC80	1.255e-07	2.51001	down
IHH	4.11389e-05	2.50987	up
RNF39	3.36552e-06	2.50825	up
PIP5K1B	1.27033e-06	2.50531	up
RS1	5.74734e-09	2.50291	up
CDC20	3.08447e-08	2.5019	down
C6orf118	0.000268549	2.50106	up
ORM2	0.0101022	2.50042	up
CCL19	0.000178681	2.4986	up
CDCA5	2.93404e-09	2.4985	down
FAM179A	8.75737e-06	2.49671	up
GPA33	5.00048e-05	2.4959	up
SCUBE1	3.29838e-06	2.49535	up
EMCN	9.77087e-12	2.49527	up
TPSAB1	1.84701e-06	2.49506	up
GRASP	8.11101e-15	2.49207	up
CASS4	3.48509e-10	2.48574	up
GPR133	5.38357e-05	2.48496	up
EPHA2	6.78333e-09	2.48091	up
CDC45	3.18911e-07	2.48005	down
KLK10	0.00806149	2.47778	up
CXCR1	1.97534e-06	2.47732	up
KCND3	1.34073e-05	2.47675	up
C19orf33	0.000131984	2.47511	up
AQP7	0.000846141	2.47445	up
ACOXL	4.52885e-05	2.47425	up
RAD54L	3.89504e-08	2.47033	down
CSAG3	0.0137454	2.46982	down
PLAC9	4.90387e-08	2.46849	up
CDCA3	1.59186e-08	2.46715	down
LAMP3	1.23907e-07	2.46444	up
F3	8.4106e-07	2.46275	up
KIF18B	7.27629e-07	2.46061	down
ABCA6	3.0623e-07	2.45608	up
KIF15	1.15324e-07	2.45339	down
CKAP2L	5.62051e-08	2.45168	down
CLDN6	0.0341046	2.44855	down
LAMA3	0.000565879	2.44715	up
SOX7	6.16084e-12	2.44691	up
ANKRD1	0.000154307	2.44559	up
TCAM1P	0.00405388	2.444	down
DLGAP5	6.23401e-07	2.44076	down
EXO1	2.70077e-07	2.44069	down
TMPRSS6	0.00667643	2.43697	up
FOXM1	2.17551e-07	2.4365	down
DLX6	0.00251478	2.43618	down
VNN1	6.30778e-05	2.43342	up
CCL23	1.11796e-06	2.43266	up
AHCYL2	6.02581e-07	2.43255	up
APOBEC4	0.000527907	2.42928	up
SERPINA1	0.000156821	2.42914	up
NPR1	5.30169e-08	2.42912	up
MT1M	1.13912e-05	2.42463	up
BIRC5	9.65594e-07	2.42443	down
HJURP	3.49228e-07	2.42424	down
EPHA10	0.000194334	2.42386	up
FMO2	7.87316e-07	2.42383	up
CNGA4	2.84978e-06	2.4232	up
PRR11	6.05715e-07	2.42214	down
PNMA2	1.53838e-05	2.42174	up
OSM	4.84568e-06	2.42094	up
IVL	0.0496912	2.4209	up
GPR183	2.38164e-09	2.41928	up
CPA3	0.000124954	2.41835	up
GAS2L2	0.000397417	2.41636	up
NME5	5.74727e-06	2.41517	up
ORM1	0.0101194	2.41475	up
TMEM132D	0.00718241	2.41274	up
LONRF2	0.000261644	2.41247	up
SHISA3	0.0101938	2.41239	up
C10orf107	0.000422722	2.41153	up
C9orf152	0.000164036	2.41132	up
RHOBTB2	1.71935e-08	2.41033	up
GPR116	9.71998e-06	2.40969	up
PRODH	0.00363227	2.40841	up
MST1P9	0.00225831	2.40639	up
IRX6	0.00519822	2.40598	up
NAPSB	7.19123e-08	2.40502	up
TUBB2B	0.0104559	2.40467	down
NCAPG	3.02477e-08	2.40459	down
DIRAS3	8.80297e-05	2.40412	up
ADRB1	0.000131597	2.40333	up
SYT15	6.01057e-07	2.40318	up
NOS1	0.000304139	2.40003	up
CORO2B	1.35344e-09	2.39709	up
SCN4B	2.7118e-07	2.39471	up
FOXF1	8.70933e-13	2.39401	up
ESPL1	1.40779e-06	2.39386	down
NEIL3	2.85878e-05	2.39373	down
LPPR1	0.0030559	2.39181	up
MARCO	0.000493341	2.38909	up
CACNG6	0.000439136	2.38693	up
C9orf24	0.00186308	2.38492	up
CELF2	1.87395e-11	2.38491	up
CALML5	0.0189759	2.38458	down
PLD4	1.14858e-05	2.38241	up
HAS2	1.41134e-06	2.38193	up
PCSK9	0.00361894	2.38186	up
NWD1	0.0031176	2.38123	up
CTGF	3.47106e-10	2.38062	up
C1orf186	5.50062e-06	2.38011	up
AOC3	3.76292e-09	2.37921	up
CCL21	1.55049e-05	2.3761	up
UMODL1	0.0113066	2.3707	down
THSD7B	1.72023e-05	2.36758	up
GINS1	1.28339e-09	2.36636	down
GCOM1	2.74484e-09	2.36565	up
RASGRP2	4.46029e-09	2.36553	up
MAGEC2	0.00787423	2.36497	down
DCDC2B	0.000491678	2.36094	up
TRY6	0.00607642	2.36089	up
PLA2G2A	0.00321544	2.36032	up
SHH	9.73838e-05	2.35991	up
PTH1R	3.67562e-08	2.35943	up
CDH19	1.11918e-07	2.3593	up
WDR16	0.00167418	2.35899	up
CDC6	9.91203e-08	2.3579	down
SDR16C5	4.52742e-05	2.35776	up
C6orf103	7.73482e-05	2.35477	up
MS4A1	0.00159798	2.35414	up
NXPH4	0.00159096	2.35398	down
GRID1	5.27044e-08	2.3533	up
FMO5	0.000572231	2.35299	up
MS4A2	6.8794e-05	2.35298	up
A2M	1.89549e-10	2.34996	up
CXCL3	1.57469e-05	2.3497	up
SKA1	2.72646e-07	2.34902	down
SKA3	2.75862e-08	2.34751	down
FAM81B	0.00140435	2.3473	up
CLDN5	5.95435e-10	2.34702	up
DEPDC1B	7.40125e-07	2.34603	down
FAM189A2	5.87861e-05	2.34598	up
KCNK3	0.000174648	2.34515	up
CDC25C	1.06553e-06	2.34461	down
LRP2	0.0134434	2.3435	up
SLC44A4	0.000447402	2.34261	up
C5orf38	0.00167733	2.34213	up
CEACAM4	1.07469e-05	2.34041	up
CPAMD8	0.000487126	2.34029	up
AURKB	1.08801e-06	2.33994	down
SSTR1	0.00017072	2.3383	up
SGK1	6.38419e-14	2.3383	up
LGR6	0.000624835	2.33801	up
MYO7B	1.05089e-05	2.33541	up
NEDD9	7.81353e-11	2.33442	up
LOC100130933	7.90921e-05	2.33381	up
NCAM2	3.40109e-05	2.33381	up
PZP	0.00139499	2.33172	up
FAM162B	2.94631e-10	2.33168	up
SEC14L3	6.95902e-05	2.33098	up
C12orf56	0.0108968	2.3299	down
EDA2R	1.24172e-05	2.32957	up
APOH	0.0242534	2.32871	up
CD1E	0.000358201	2.32609	up
FOXA2	0.00773296	2.32436	up
GPR19	3.29032e-08	2.32425	down
B3GNT8	8.65356e-06	2.32351	up
TMEM212	0.00020168	2.31938	up
PDE4D	3.0623e-07	2.31919	up
TTC29	0.00165041	2.31826	up
C10orf10	2.09194e-12	2.31724	up
TOP2A	1.80048e-07	2.31705	down
BCL2L15	0.00021142	2.31618	up
C1orf135	1.60784e-08	2.31416	down
LGALS2	6.1074e-05	2.31346	up
TRIP13	1.60318e-07	2.31343	down
ANLN	1.12519e-06	2.30942	down
KCNK17	9.01613e-06	2.30933	up
CCL15	0.00116677	2.30893	up
RAD51AP1	7.83823e-09	2.30882	down
CBS	7.87148e-06	2.30862	down
MASP1	1.6274e-05	2.30836	up
OLFM1	3.54051e-05	2.30814	up
ABP1	0.0218485	2.30519	up
GSTA1	0.0446115	2.30444	up
NCAPH	1.51565e-07	2.304	down
RTN4RL1	0.000247172	2.30162	up
BUB1	1.59617e-07	2.30102	down
CDK1	3.12706e-08	2.29985	down
C15orf59	5.34931e-06	2.29942	up
ECT2L	4.03093e-05	2.2966	up
SPDEF	0.00151569	2.29364	up
LPPR3	0.00131202	2.29164	up
ALDH3A1	0.0337004	2.29149	up
LOC100287718	0.000499378	2.28745	up
RP1	0.00169629	2.28499	up
C8orf79	4.40392e-07	2.28443	up
PAPPA	0.000213524	2.28439	up
RYR2	6.46948e-06	2.28327	up
CCNA2	8.05311e-08	2.28023	down
GPC5	0.00201102	2.27728	up
SPTLC3	3.59025e-05	2.27392	up
CLSPN	1.69405e-06	2.27292	down
VIPR1	2.25231e-06	2.27285	up
CYR61	3.35761e-09	2.27271	up
ASPM	1.12519e-06	2.27074	down
CCDC147	1.77523e-05	2.27034	up
NECAB1	1.8026e-07	2.26749	up
HKDC1	0.0011272	2.2666	up
CCL18	2.97727e-05	2.26555	up
TRPC6	3.43317e-05	2.26552	up
psiTPTE22	0.00143584	2.26532	up
CENPE	2.24318e-07	2.26527	down
SRD5A2	0.00149529	2.2635	up
ERCC6L	2.38202e-09	2.26314	down
CSAG2	0.0065777	2.26305	down
CD40LG	1.34933e-06	2.26238	up
HIGD1B	1.76462e-09	2.26215	up
SGOL1	3.86423e-07	2.262	down
EGR2	7.30093e-08	2.26116	up
CCDC68	2.4155e-07	2.2607	up
LOC440356	0.000163767	2.26013	down
CEBPD	1.17194e-11	2.25974	up
DUSP4	0.000140977	2.2591	up
COX4I2	2.87401e-09	2.25846	up
OIP5	7.25791e-07	2.25846	down
CALML3	0.0230471	2.25724	down
CLDN2	0.0406358	2.25622	up
MUC1	0.00010992	2.25581	up
CFP	1.75099e-08	2.25522	up
CADM3	0.000144165	2.25336	up
CCNB2	4.56822e-07	2.2523	down
TSPAN1	0.00192009	2.25229	up
HOXD10	0.00082056	2.25168	down
CCDC60	0.00128303	2.24937	up
PGR	1.21529e-07	2.247	up
TNFRSF13B	0.000245901	2.24676	up
FILIP1	1.41275e-05	2.24346	up
CDCA8	6.19834e-09	2.24329	down
FAM38B	3.4719e-06	2.24218	up
VWA3A	0.00226841	2.2393	up
FAM154B	0.000794066	2.23922	up
C20orf56	0.0182614	2.2384	up
SCNN1G	0.00180687	2.23788	up
PLA2G4F	0.00150262	2.23655	up
KLF9	1.389e-14	2.23651	up
MTL5	0.000213087	2.23532	down
FAM72B	1.38509e-06	2.23446	down
IL5RA	9.48474e-05	2.23127	up
ITGB6	6.01394e-05	2.23011	up
MLPH	3.35702e-06	2.23009	up
ID1	4.00395e-06	2.22927	up
LRRN3	1.82716e-06	2.2283	up
E2F8	1.81284e-08	2.22773	down
LTK	0.00176338	2.22729	up
THBD	8.39724e-10	2.22574	up
PRDM16	0.00291426	2.22515	up
S1PR1	4.94133e-14	2.22207	up
C1orf158	0.00133583	2.22067	up
ANXA8	0.00945765	2.21932	up
INHBE	5.17457e-05	2.21706	down
C13orf15	7.55162e-15	2.21607	up
CWH43	0.000735631	2.21507	up
WNT3A	2.45734e-05	2.2149	up
CR2	0.00382137	2.21464	up
DKK2	4.92322e-07	2.21462	up
IL1F5	0.0085289	2.21439	down
STEAP4	0.000332454	2.21395	up
PREX2	9.90268e-05	2.21395	up
PTPRB	1.30585e-10	2.21325	up
MFSD2A	9.19499e-07	2.2119	up
VWF	1.70547e-08	2.21076	up
IL7R	2.70405e-05	2.2103	up
HDC	3.5152e-05	2.20997	up
CD1C	0.000152236	2.20662	up
HSPB6	7.35811e-06	2.20548	up
PRSS1	0.0161021	2.20486	up
DNAH7	7.72422e-05	2.20236	up
LEFTY2	0.000380675	2.20109	up
HOXA11	0.00210324	2.19812	down
FAM83D	8.17505e-07	2.19716	down
PTPN13	0.000108148	2.19698	up
CYBRD1	1.89668e-08	2.19694	up
WFDC12	0.000514809	2.19673	up
GPRC5C	3.98353e-05	2.19564	up
DMRTC1B	0.000684889	2.19433	up
ORC6L	3.38257e-08	2.19418	down
C11orf82	8.12746e-08	2.1938	down
KIFC1	3.60414e-07	2.19347	down
CD207	0.0194304	2.19272	up
NPNT	7.06738e-06	2.19254	up
CEP55	5.31416e-07	2.1922	down
COBL	0.000385631	2.19093	up
NR3C2	3.94796e-06	2.19073	up
CCL17	0.00168504	2.19037	up
CENPF	1.00537e-06	2.19022	down
SVEP1	6.26984e-06	2.18938	up
PLLP	8.56369e-06	2.18843	up
COCH	0.00569217	2.18728	down
FAM83E	6.38964e-06	2.18614	up
GPR64	0.000263833	2.18381	up
MEGF11	0.0130083	2.18282	up
KIF23	1.48533e-06	2.18147	down
EME1	3.10342e-08	2.18126	down
ABO	0.00153235	2.17914	up
GPD1	0.000416531	2.17832	up
C11orf66	3.49807e-05	2.17728	up
FLJ42875	0.000923286	2.17543	up
LOC148709	1.07469e-05	2.17522	down
TRIM9	0.000836832	2.17428	down
COL4A4	0.000262272	2.17311	up
MRC1	0.000158685	2.17199	up
LRRC36	0.000174898	2.16885	up
DSCC1	1.91408e-08	2.16788	down
CCNE2	1.27506e-07	2.16482	down
ALOX15	0.0123177	2.16429	up
AZU1	0.000200189	2.16352	up
FAM54A	1.07746e-07	2.16343	down
SPC24	1.57266e-06	2.15821	down
CD22	5.40318e-05	2.15814	up
PPP4R4	0.000271989	2.15644	up
CAPN3	4.80653e-05	2.15586	up
HHATL	0.00256914	2.15483	up
C21orf63	2.12366e-06	2.15403	up
LAMA2	3.4065e-07	2.15393	up
RXRG	0.00253278	2.1537	up
LEPREL1	0.00105467	2.15366	up
FAM166B	0.000633176	2.15204	up
PRMT8	0.00554254	2.1516	up
LDLRAD1	0.00480236	2.15126	up
TGFBR3	7.32398e-08	2.15105	up
GPR77	5.17289e-07	2.1508	up
PTGS2	0.00321795	2.14931	up
SIX2	0.0152625	2.14882	down
TTC16	1.92861e-05	2.1484	up
HSD17B2	0.0178067	2.14548	up
GSTM5	2.69953e-06	2.14516	up
MAOA	0.000155761	2.14394	up
IGJ	0.00106493	2.14386	up
GTSE1	1.97534e-06	2.14333	down
C15orf42	1.63287e-06	2.14277	down
LYVE1	1.35456e-06	2.1425	up
PLCB4	0.00136007	2.1412	up
GPR12	0.00107032	2.14114	up
C4orf7	0.016607	2.14103	up
SELE	0.000181864	2.14033	up
CLGN	0.00709185	2.14031	down
ALDOB	0.00282304	2.13988	up
FAM181A	0.00163569	2.13978	up
C5orf34	1.0265e-08	2.13911	down
C10orf79	0.00228631	2.13844	up
TEK	8.57699e-09	2.13766	up
LPPR4	2.0048e-06	2.13639	up
CDO1	3.79896e-06	2.13518	up
ZWINT	2.67338e-09	2.13477	down
ADCYAP1	0.000557194	2.13406	up
AGTR1	5.16607e-05	2.13404	up
CLEC10A	1.48802e-05	2.13344	up
MAD2L1	1.17517e-07	2.13066	down
FXYD3	0.00394428	2.12877	up
PNCK	0.00243765	2.12835	down
TNNC1	0.00128234	2.12772	up
EVPLL	0.00117183	2.12752	up
RETN	0.00342628	2.12732	up
SHROOM4	3.9066e-07	2.12708	up
DNMT3B	2.91263e-07	2.12607	down
SPC25	1.53088e-06	2.12344	down
PDE2A	4.81814e-09	2.1231	up
RELN	0.00042207	2.12225	up
UBXN10	0.000263833	2.12188	up
NPTX1	0.0280784	2.12046	up
SIX1	0.000214585	2.11981	down
SPARCL1	5.71808e-10	2.11907	up
TSPAN7	0.000301819	2.11735	up
HABP2	0.038209	2.11696	up
KLRB1	5.384e-06	2.11669	up
PPP1R1B	0.0476659	2.11638	up
JUN	5.76688e-13	2.11477	up
KIF14	1.64511e-05	2.11447	down
GJB4	0.00271121	2.1129	up
TTLL10	0.000549229	2.1097	up
RPL39L	7.04934e-05	2.1088	down
KCNJ16	0.00481337	2.10753	up
C9orf135	0.021328	2.10747	up
SFTA3	0.0114886	2.10495	up
SLC7A2	0.0072414	2.10477	up
GJB3	0.0175433	2.10455	up
FAM72D	3.91913e-05	2.10402	down
TARP	4.60144e-05	2.10311	up
HMMR	2.44816e-06	2.10257	down
PEAR1	1.20511e-09	2.10243	up
P2RY12	0.000226658	2.10179	up
TYRP1	0.000824924	2.10006	up
SYNE1	5.9008e-07	2.09916	up
AVPI1	6.30296e-09	2.09879	up
SPOCK2	4.11811e-08	2.09847	up
NLRP3	2.24733e-07	2.09836	up
ADRA2C	0.000442818	2.0973	up
CDC25A	3.59584e-07	2.09717	down
MAP6	5.42211e-06	2.09572	up
ITM2A	2.43346e-09	2.09554	up
POLQ	8.62974e-06	2.09486	down
SPRY4	8.34407e-09	2.09474	up
TRHDE	0.00263864	2.0931	up
CYP11A1	0.0007181	2.09252	up
CCDC42B	0.00134304	2.0922	up
HELLS	2.17528e-08	2.09171	down
SERPINE1	2.35058e-05	2.09129	up
PHGDH	0.00059344	2.09077	down
YSK4	0.00859709	2.09055	up
UCN3	0.0336536	2.08957	up
PRICKLE4	4.50052e-05	2.08938	up
HOXD11	0.00164188	2.08923	down
KIAA1524	7.49062e-07	2.08698	down
ABCC3	5.20106e-05	2.0867	up
FPR2	7.628e-05	2.08585	up
PSRC1	7.88863e-10	2.08499	down
SPRR2D	0.0356699	2.08315	up
DPEP2	1.48501e-07	2.08208	up
BCHE	7.11988e-05	2.0818	up
LTBP4	1.35686e-08	2.08119	up
SLC35F3	0.00251067	2.08116	up
CABYR	0.00729949	2.08048	down
PLK4	1.05902e-08	2.08029	down
BUB1B	3.37661e-06	2.07989	down
HIF3A	0.00482266	2.07935	up
CYP3A5	0.00882079	2.07841	up
TCEAL2	9.00974e-05	2.07684	up
SLC18A2	0.000966391	2.0762	up
ACSM3	0.00041618	2.0762	up
CCDC48	3.38583e-06	2.07457	up
MGP	1.0413e-06	2.07408	up
ELOVL4	0.000767101	2.07374	down
KLF15	0.000886997	2.07297	up
PTGFR	0.000435157	2.07284	up
CD55	2.81103e-06	2.07258	up
ABCC6	3.04813e-05	2.07227	up
C14orf73	5.87534e-05	2.07107	up
HSD17B6	0.00138365	2.07098	up
ORC1L	6.23401e-07	2.07041	down
SEMA6A	2.9835e-07	2.06963	up
HOXA13	0.00166234	2.06884	down
FAM20A	2.05128e-06	2.06859	up
LEMD1	0.00678914	2.06771	up
PLK1	4.31264e-06	2.06555	down
FCN1	0.000193922	2.06509	up
BIRC3	1.87903e-05	2.06374	up
FAM183A	0.0062003	2.06344	up
SCN9A	0.000134059	2.06326	up
LPL	0.00124992	2.06255	up
APOB	0.00238888	2.06254	up
MMP12	0.0168708	2.06243	down
MAPK10	0.000123144	2.06134	up
CPM	0.000407664	2.06092	up
PRX	1.7893e-08	2.06016	up
KLF6	5.01673e-15	2.05923	up
E2F7	3.12884e-05	2.05911	down
MPP2	0.000110293	2.05908	down
TMEM130	0.00353675	2.0577	up
KIT	0.0033335	2.05748	up
SCNN1B	0.00235763	2.05592	up
FGFR4	0.00274982	2.05587	up
ELANE	0.000300582	2.05365	up
CACNA1C	9.07046e-07	2.05314	up
FAM129C	0.000122712	2.05281	up
ANGPTL1	1.12804e-05	2.0527	up
CNTFR	0.000346593	2.05193	up
WDR63	0.00124551	2.05086	up
EFEMP1	9.45904e-06	2.05066	up
CD97	4.83248e-10	2.0501	up
FAM13C	2.16593e-07	2.05006	up
DACH1	8.74412e-05	2.04976	up
DOK6	4.06928e-05	2.04955	up
GINS4	2.16674e-09	2.04904	down
C4orf19	0.00674293	2.04816	up
ADRB2	1.00437e-05	2.04736	up
NR0B2	0.0246127	2.04577	up
KCNJ15	0.00272487	2.04565	up
NPTX2	0.0101438	2.04435	down
TMEM139	0.00502445	2.04288	up
TBX5	3.4065e-07	2.04172	up
CR1	0.000107784	2.03992	up
ANKRD29	0.000883887	2.03924	up
TNFRSF10C	9.72846e-06	2.03898	up
UBE2T	3.83325e-07	2.03896	down
PPP1R15A	3.20296e-18	2.03877	up
FAM111B	8.40876e-07	2.03865	down
LIPH	0.00135305	2.0385	up
CCDC69	1.50134e-09	2.03811	up
CCL22	0.000344516	2.0376	up
TMPRSS2	0.00124486	2.03719	up
ITK	1.49284e-05	2.03674	up
CD1A	0.0218847	2.03668	up
CDH23	8.20066e-05	2.03478	up
EPB49	6.62357e-07	2.03442	up
C12orf48	9.91662e-08	2.03374	down
CAV1	7.82795e-06	2.03308	up
PFN2	2.75026e-05	2.03272	down
KANK3	4.80107e-13	2.03189	up
LHX2	0.00166761	2.03078	down
CCNB1	2.49826e-07	2.03076	down
GNG7	3.15245e-06	2.03071	up
PSMC3IP	6.16175e-09	2.0306	down
RRM2	1.23346e-05	2.03025	down
RORC	0.000156633	2.03018	up
SPIB	0.000649169	2.02885	up
EPHA3	0.0013027	2.02696	up
ZNF831	6.52013e-05	2.02695	up
SOX17	4.29159e-08	2.02438	up
APOD	0.0186744	2.02383	up
ABLIM3	1.96785e-05	2.02312	up
C8B	0.0307623	2.02269	up
KIF11	1.06258e-07	2.02252	down
RIMS2	0.0196457	2.02175	down
HRASLS2	0.00161418	2.02154	up
PLAC8	0.000786023	2.02095	up
SHE	0.000948833	2.02068	up
SLC16A7	0.000193238	2.02048	up
MUSTN1	7.09123e-07	2.02046	up
SKP2	9.09754e-10	2.02041	down
TEX19	5.02191e-05	2.01995	down
TRIB3	8.89522e-09	2.01789	down
CHEK1	2.07892e-08	2.01766	down
DUSP9	0.0167601	2.01586	down
LRRC48	0.00015264	2.01582	up
C14orf64	0.0014915	2.01474	up
NCRNA00086	0.00100455	2.01447	up
GINS2	1.76511e-06	2.01435	down
OSTBETA	0.0041875	2.01353	up
SRPX	1.08261e-05	2.01306	up
EGLN3	0.00185157	2.01273	down
ESYT3	0.000609311	2.01195	up
FAM3D	0.0255723	2.01141	up
AURKA	1.64446e-06	2.01124	down
XK	0.00172572	2.0109	up
HYAL1	0.000825267	2.01075	up
C5orf4	0.000883887	2.01044	up
SGPP2	5.88981e-05	2.0103	up
PTPRN2	0.00105196	2.01018	up
PBK	0.00036326	2.01007	down
RAB3B	0.00481337	2.00978	down
NKD2	6.81067e-05	2.00951	up
SLIT2	9.63264e-05	2.00933	up
CLEC12A	7.38113e-05	2.00827	up
PTPRM	4.32603e-10	2.00759	up
MCM2	5.59953e-09	2.00685	down
FAM167A	0.00116746	2.00541	up
CCDC65	0.0009764	2.00513	up
FAT4	9.36763e-06	2.00497	up
E2F1	4.84225e-07	2.00317	down
RICH2	5.31127e-05	2.00206	up
TLR3	3.6329e-06	2.00157	up
ITLN1	0.0053568	2.0014	up
EPHA4	0.000119358	2.00113	up
LDB2	8.25608e-12	2.00085	up
ELFN2	0.0157181	2.00073	up
RNASE1	0.000137592	2.00045	up
