# Supplementary material for: CREB Targets Define the Gene Expression Signature of Malignancies Having Reduced Levels of the Tumor Suppressor Tristetraprolin
Source: PLoS One. 2014 Dec 26;9(12):e115517. doi: 10.1371/journal.pone.0115517 (PMC4277357; doi:10.1371/journal.pone.0115517)
Supplement: S8 Table — Differentially expressed genes in TCGA colon adenocarcinoma dataset between high and low TTP -expressing tumors. (XLSX) [file pone.0115517.s011.xlsx]

## Sheet: Sheet1
Table S8. Differentially expressed genes in TCGA colon adenocarcinoma dataset between high and low TTP-expressing tumors.
Gene Symbol	Corrected p-value	Fold Change	Regulation in high TTP tumors compared to low TTP tumors
FOSB	2.1557e-18	12.64	up
FOS	7.45002e-26	8.08456	up
EGR1	1.4372e-25	7.22525	up
IL6	4.06991e-07	5.79754	up
EGR3	4.89015e-13	5.38477	up
DUSP1	2.12767e-20	5.11988	up
ZFP36	0	4.98308	up
CHIT1	0.00449327	4.54328	up
VSIG2	0.0168613	4.47896	up
NR4A1	3.09343e-15	4.40738	up
HBA1	0.00784517	4.24525	up
ADH1B	0.019035	4.13027	up
ADIPOQ	0.0403624	3.95659	up
IL1A	4.47795e-05	3.93598	up
OSM	6.16001e-06	3.93245	up
PLIN4	0.0210817	3.89134	up
CCL19	0.00690045	3.83201	up
EGR2	1.14974e-07	3.7889	up
AQP8	0.0226594	3.77859	up
NR4A3	2.17886e-06	3.77284	up
HBEGF	3.77975e-16	3.57837	up
DUOXA2	0.0376161	3.53379	up
ATF3	6.49794e-14	3.53086	up
CYR61	1.8113e-08	3.52831	up
DUOX2	0.0416461	3.52701	up
DHRS9	0.0136849	3.51091	up
KLK10	0.0226202	3.5	up
HAS1	0.000788468	3.44993	up
JUNB	1.13293e-28	3.40982	up
FABP4	0.0450891	3.39726	up
CADM3	0.00858689	3.39486	up
CEACAM7	0.0274795	3.38826	up
ADAM6	0.0174087	3.34925	up
HBB	0.000991893	3.29556	up
CIDEC	0.00480061	3.2929	up
IER3	4.04816e-14	3.28805	up
SOCS3	3.34516e-11	3.27247	up
PTGS2	0.000291115	3.25662	up
FABP1	0.0427662	3.20973	up
SAA2	0.0101672	3.20947	up
FAM55A	0.0318222	3.17774	up
TFPI2	0.00363438	3.16528	up
CD69	2.17886e-06	3.11645	up
LOC146336	0.040226	3.09693	up
DUSP5	4.95845e-10	3.09538	up
IGJ	0.0278842	3.07595	up
C4orf7	0.020697	3.07176	up
IL1B	9.34355e-05	3.05467	up
RASD1	0.000634907	3.0342	up
ABCA8	0.0177362	3.03354	up
EREG	0.0441502	3.03302	up
MS4A1	0.0203562	3.02948	up
FCN1	0.00780177	3.02393	up
SFRP1	0.0254781	3.02112	up
KLF2	4.15391e-09	2.99931	up
SERPINE1	0.000350971	2.95126	up
RRAD	5.93088e-05	2.92299	up
PTPN13	0.00690232	2.92208	up
ANGPTL4	0.000180863	2.91086	up
HP	0.0183599	2.90735	up
RGS1	1.72801e-06	2.88368	up
PAX5	0.00879591	2.86952	up
SLC6A14	0.0344192	2.86058	up
NOS2	0.00807395	2.85176	up
SAA1	0.0277732	2.84719	up
CSF3	0.00710143	2.84424	up
CALB2	0.0304142	2.84395	up
TUSC5	0.0402054	2.83329	up
IL11	0.00657978	2.82063	up
CSF2	0.00139359	2.81591	up
GPR110	0.0193663	2.74899	up
IL24	0.0233471	2.7465	up
PI16	0.0331502	2.74525	up
NR4A2	2.96193e-07	2.74306	up
CD22	0.0109529	2.70782	up
XIRP1	0.00499075	2.70449	up
NPY1R	0.00741348	2.70239	up
DKK1	0.0391971	2.69362	up
CCL13	0.0162677	2.6745	up
GPR109A	0.024662	2.6682	up
ADAMTS15	0.018424	2.66629	up
CR1	0.015252	2.66226	up
GJB4	0.0109948	2.65825	up
C8orf4	9.73664e-09	2.64224	up
COL17A1	0.00655249	2.63586	up
AOX1	0.00806489	2.63517	up
TPSG1	0.0425419	2.63157	up
AG2	1.72801e-06	2.62879	up
GPR183	8.51358e-05	2.62286	up
SLC2A3	7.7426e-05	2.61642	up
SCARA5	0.0279541	2.6003	up
WISP2	0.0341115	2.59487	up
CXCL1	0.000593884	2.58085	up
PCDHGB7	0.0073538	2.57962	up
IER2	1.64126e-21	2.57899	up
RGS4	0.00393004	2.57338	up
INHBA	0.00406017	2.56985	up
MT1M	0.0259807	2.56953	up
CD19	0.0166394	2.56834	up
MYEOV	0.016226	2.56532	up
CCL8	0.0132888	2.5594	up
CSRNP1	1.5937e-18	2.54963	up
CXCR5	0.00935304	2.54644	up
PLA2G2F	0.0257854	2.53615	up
ALPK3	0.0106167	2.51846	up
CPA3	0.0194002	2.51262	up
BLK	0.013529	2.51065	up
C11orf41	0.0276226	2.48746	up
ADAMTS1	2.73101e-05	2.4823	up
CIITA	0.0102403	2.48058	up
SEMA7A	0.000169187	2.47726	up
GPR109B	0.0399999	2.47364	up
MMP10	0.022815	2.47261	up
SELL	0.00420617	2.47235	up
LIF	1.02336e-07	2.47086	up
CNTFR	0.0294182	2.46423	up
GZMK	0.0202015	2.46338	up
TAGAP	0.000707828	2.46314	up
HBA2	0.0131904	2.46254	up
CCR7	0.0024956	2.45679	up
TPSAB1	0.00524538	2.44696	up
SIK1	4.35222e-09	2.44232	up
CHI3L2	0.0178494	2.43942	up
SVEP1	0.00316486	2.42566	up
UGT2B15	0.0489015	2.42519	up
MAP4K1	0.00480191	2.42461	up
PCK1	0.0101672	2.41293	up
CXCL2	0.00310535	2.40815	up
HLA-DOA	0.00734388	2.40411	up
TMEM71	0.00959593	2.39825	up
ABLIM3	0.00174571	2.39412	up
BHLHE40	9.30531e-13	2.3808	up
C10orf116	0.00169248	2.37049	up
ADRA2A	0.0123288	2.36856	up
SELE	0.0189935	2.36568	up
ARC	0.0110217	2.3634	up
RGS2	0.00025743	2.36323	up
PTPN7	0.00678282	2.35962	up
FPR1	0.0167219	2.35925	up
AHNAK2	0.0157919	2.3573	up
CXCL3	0.00367243	2.35529	up
ADAMTS4	0.000640409	2.35336	up
C5AR1	0.00328508	2.3514	up
SFTPA2	0.0399999	2.34506	up
RHOB	6.68595e-10	2.34428	up
EDN1	0.000169187	2.33881	up
PRPH	0.0340089	2.3347	up
CA7	0.0113279	2.33433	up
C16orf89	0.0231002	2.33178	up
ABCA6	0.0171284	2.33081	up
C16orf54	0.0138394	2.32726	up
F13A1	0.0457704	2.3211	up
SLIT3	0.0168276	2.31644	up
KLF6	4.10335e-17	2.31279	up
PRDM1	1.42199e-07	2.31067	up
HLA-DRB5	0.0184498	2.30403	up
CD163L1	0.0102045	2.29172	up
CD37	0.00499075	2.28997	up
PTGDR	0.0429268	2.28564	up
TPSB2	0.0128351	2.28421	up
C3	0.0370875	2.28161	up
ABCA9	0.0141535	2.27119	up
PLP1	0.040239	2.26959	up
ODZ4	0.00768626	2.26491	up
ADM	4.7818e-07	2.26204	up
CNTN1	0.0285902	2.26152	up
ERRFI1	8.64439e-08	2.257	up
DOCK2	0.0108763	2.25555	up
CLDN11	0.0241035	2.24999	up
KIAA0125	0.0333181	2.24852	up
CH25H	0.00139088	2.24757	up
FPR2	0.0370209	2.24724	up
COX6B2	0.010239	2.24659	up
NLRP3	0.000104153	2.2441	up
IL8	0.0257854	2.24402	up
ADCYAP1	0.0356805	2.24276	up
WNT7B	0.035756	2.2392	up
SORCS2	0.00386071	2.23828	up
PRKCB	0.0104344	2.23532	up
LTBP2	0.0078018	2.23428	up
SERP2	0.0358289	2.22279	up
FMO1	0.0250185	2.22221	up
GEM	1.58555e-05	2.21899	up
IL7R	0.0187589	2.21828	up
MEOX2	0.0395127	2.21542	up
ABI3BP	0.0276847	2.21521	up
FCRL3	0.0169021	2.21502	up
HAS3	0.00690232	2.21455	up
GFPT2	0.0279172	2.21412	up
ITGAL	0.00920521	2.21373	up
FCRLA	0.0248899	2.21042	up
CSF3R	0.0252641	2.20567	up
NAPSB	0.0162676	2.20101	up
RASGRF2	0.000953074	2.19563	up
AIM2	0.047689	2.19473	up
ITK	0.00386071	2.19342	up
SNCG	0.0131904	2.19316	up
CFD	0.0275103	2.19248	up
CTGF	0.000641749	2.19189	up
POU2F2	0.00154417	2.19145	up
SNX20	0.0100516	2.19083	up
ANPEP	0.0448623	2.18716	up
PTGDS	0.0291862	2.18672	up
ELFN2	0.0221771	2.18605	up
PCBP3	0.017935	2.18446	up
COLEC12	0.0297803	2.18429	up
ATG9B	0.0123838	2.18207	up
GBP5	0.034159	2.17549	up
EPB41L3	0.0156185	2.17475	up
ZNF831	0.00886172	2.17435	up
SOX10	0.034857	2.17285	up
BICC1	0.0229339	2.17036	up
CCL22	0.00397775	2.16468	up
APBB1IP	0.00849111	2.16364	up
G0S2	0.0137041	2.1595	up
AGAP2	0.0199559	2.15866	up
CD7	0.0146002	2.1578	up
IL21R	0.00975461	2.15583	up
IRF4	0.0196671	2.1549	up
NCF1	0.024354	2.15485	up
EMP1	0.000169187	2.1535	up
SGK1	2.86468e-05	2.15031	up
AKAP12	0.0214568	2.14871	up
EBF3	0.00642716	2.14579	up
ZC3H12A	0.000123699	2.14498	up
CCL2	0.00621941	2.14434	up
PDE2A	0.00549928	2.14257	up
DDR2	0.0370209	2.14062	up
CLCF1	3.50983e-05	2.14051	up
LILRB5	0.0279172	2.14038	up
PAPPA	0.00615666	2.13856	up
ANKRD37	0.000323531	2.13426	up
KIAA0748	0.00459141	2.13124	up
BHMT2	0.0162697	2.13079	up
SLC1A3	0.0301348	2.1292	up
DGKG	0.0173125	2.12792	up
ITGAM	0.0328878	2.1264	up
WDFY4	0.00967359	2.12221	up
VNN2	0.0395884	2.12061	up
C13orf33	0.0290496	2.11842	up
THBS1	0.00416506	2.11606	up
OSTalpha	0.0169021	2.11507	up
C2CD4B	0.0487795	2.11422	up
HDAC9	0.00845717	2.11421	up
RASGRP2	0.00896696	2.11416	up
FAM65B	0.00731674	2.114	up
GFRA1	0.0470072	2.11317	up
GADD45B	2.30898e-06	2.10628	up
ICAM5	0.00320307	2.10588	up
RGS16	0.000356234	2.10447	up
RAB3B	0.0196321	2.10373	up
TIGIT	0.0135733	2.10361	up
PTAFR	0.0276226	2.10347	up
CCBE1	0.0304501	2.1011	up
SNAP25	0.0379551	2.10086	up
FOSL1	0.00726223	2.09789	up
HLA-DPA1	0.013526	2.09355	up
IL12RB1	0.0109505	2.0935	up
GLI3	0.0186747	2.09323	up
S100A8	0.034857	2.09089	up
LILRB4	0.0461266	2.08918	up
CCL3	0.0101672	2.08886	up
MMP9	0.0389974	2.08677	up
IL1RN	0.0198485	2.08572	up
MYO1G	0.00449327	2.08098	up
ASAM	0.0218004	2.0804	up
GCNT3	0.0481248	2.07839	up
PPP1R16B	0.00436784	2.07726	up
SBSN	0.00545076	2.07393	up
SORCS1	0.0430891	2.07346	up
ADAMTS2	0.0364241	2.07295	up
IL2RA	0.0220855	2.071	up
CD300LG	0.0329744	2.06933	up
FGF2	0.00690232	2.0679	up
COL7A1	0.0238959	2.06538	up
ARHGAP30	0.00544967	2.06304	up
MDGA1	0.010239	2.06077	up
ZFPM2	0.0135518	2.06046	up
NFKBIZ	0.000991893	2.06002	up
CDO1	0.032318	2.05991	up
RHOF	0.0236575	2.05896	up
KIAA1683	0.00114326	2.05789	up
FOLR2	0.0304509	2.05697	up
IKZF1	0.0100093	2.05677	up
ST3GAL1	0.0100516	2.05595	up
LILRB3	0.0201097	2.05587	up
RTN1	0.0229194	2.05029	up
PRRX2	0.0123288	2.04977	up
FCRL2	0.0354736	2.04958	up
COL1A1	0.0186376	2.04882	up
SYN1	0.0212617	2.04807	up
PTPRR	0.0275406	2.04468	up
HLA-DQA1	0.0423796	2.04409	up
DDIT4	3.59241e-06	2.04313	up
PLAUR	2.65958e-06	2.04258	up
CCRL1	0.0117217	2.04218	up
JUN	9.73664e-09	2.04181	up
FCHO1	0.00679499	2.04155	up
ACAP1	0.0153066	2.04067	up
LILRA6	0.0361954	2.03848	up
ADAMTS10	0.012444	2.03665	up
FLRT2	0.0226257	2.03422	up
ADAMTS8	0.0262069	2.03175	up
KCNJ15	0.0319115	2.0299	up
TNS4	0.0250185	2.0287	up
PIK3CD	0.00367243	2.02715	up
CD3E	0.00807395	2.02398	up
CCL4	0.00861747	2.02397	up
UNC13D	0.016632	2.02039	up
TXNIP	0.000169187	2.01558	up
CPZ	0.00895068	2.01481	up
PLEK	0.0262069	2.01405	up
ZBED2	0.0404751	2.01386	up
ENTPD3	0.0324927	2.01062	up
PRDM8	0.0380106	2.00997	up
RSAD2	0.0258818	2.00839	up
AATK	0.0188186	2.00496	up
FAM20A	0.0325756	2.00458	up
PIK3R5	0.018424	2.00402	up
S100A4	0.00420617	2.00318	up
AGPAT4	0.00527073	2.00201	up
LRMP	0.0307539	2.002	up
