# Supplementary material for: CREB Targets Define the Gene Expression Signature of Malignancies Having Reduced Levels of the Tumor Suppressor Tristetraprolin
Source: PLoS One. 2014 Dec 26;9(12):e115517. doi: 10.1371/journal.pone.0115517 (PMC4277357; doi:10.1371/journal.pone.0115517)
Supplement: S9 Table — Human cancer datasets with similarities to the TTP -low tumor gene signature. (XLSX) [file pone.0115517.s012.xlsx]

## Sheet: Sheet1
Table S9. Human cancer datasets with similarities to the TTP-low tumor gene signature.
Bioset	Number of genes shared with the TTP-low tumor gene signaturea	Correlation of 1st group compared to the 2nd group	p-Value	Study name	GEO Accession	Number of samplesb
Breast tumor molecular subtype luminal B _vs_ normal breast tissue	39	down	9.9e-43	Study_4:Response of breast tumors treated with docetaxel-capecitabine (+/- trastuzumab)	GSE22358	25
Normal gastric tissue tumor adjacent _vs_ normal gastric tissue from healthy individuals	27	up	1.8e-42	Study_5:Expression data from gastric cancer and normal gastric tissue	GSE19826	12
Lung cancer of stage 1 Taiwanese female non-smokers _vs_ adjacent normal lung	46	down	7.1e-42	Study_6:Lung gene expression of non-smoking female lung cancer patients in Taiwan	GSE19804	35
Lung adenocarcinomas _vs_ normal adjacent lung tissue_GPL96_GPL97	42	down	4e-41	Study_7:Primary lung adenocarcinoma expression profiles	GSE31908	30
Breast tumor molecular subtype basal _vs_ normal breast tissue	38	down	2.2e-40	Study_4:Response of breast tumors treated with docetaxel-capecitabine (+/- trastuzumab)	GSE22358	45
Primary breast tumor ducatal carcinoma _vs_ normal breast tissue_GPL5325	36	down	8.9e-39	Study_8:Breast cancer response to doxorubicin and docetaxel	GSE21997	21
Breast tumor molecular subtype normal _vs_ normal breast tissue	33	down	5e-38	Study_4:Response of breast tumors treated with docetaxel-capecitabine (+/- trastuzumab)	GSE22358	15
Non-small cell lung cancer tumors - M0 stage _vs_ normal matched lung	48	down	1.2e-37	Study_9:Non-small cell lung cancer tumor gene expression profiles compared to matched normal lung tissue	GSE18842	42
Uterine leiomyomata neoplasm fibroid without 7q deletion _vs_ normal myometrium	37	down	1.3e-37	Study_10:Myometrial gene signatures of interstitial del(7q) subgroup uterine leiomyomata patients	GSE12814	11
Non-small cell lung cancer tumors _vs_ normal matched lung	48	down	1.7e-37	Study_9:Non-small cell lung cancer tumor gene expression profiles compared to matched normal lung tissue	GSE18842	44
Uterine leiomyoma samples _vs_ adjacent normal myometrium	37	down	4.6e-37	Study_11:Gene expression in uterine leiomyomas	GSE31699	16
Non-small cell lung cancer tumors - poorly differentiated _vs_ normal matched lung	47	down	5.6e-37	Study_9:Non-small cell lung cancer tumor gene expression profiles compared to matched normal lung tissue	GSE18842	19
Non-small cell lung cancer tumors - Stage I _vs_ normal matched lung	48	down	9.6e-37	Study_9:Non-small cell lung cancer tumor gene expression profiles compared to matched normal lung tissue	GSE18842	36
Lung tumors of NSCLC patients at resection - large cell carcinoma _vs_ normal lung	48	down	1.1e-36	Study_12:Lung tumor gene expression in subtypes of non-small cell lung carcinoma (NSCLC)	GSE19188	19
Non-small cell lung cancer tumors - N0 stage _vs_ normal matched lung	48	down	2.6e-36	Study_9:Non-small cell lung cancer tumor gene expression profiles compared to matched normal lung tissue	GSE18842	37
Non-small cell lung cancer tumors - T2 stage _vs_ normal matched lung	49	down	4.3e-36	Study_9:Non-small cell lung cancer tumor gene expression profiles compared to matched normal lung tissue	GSE18842	32
Breast tumor molecular subtype luminal A _vs_ normal breast tissue	34	down	7.8e-36	Study_4:Response of breast tumors treated with docetaxel-capecitabine (+/- trastuzumab)	GSE22358	47
Non-small cell lung cancer tumors - squamous subtype _vs_ normal matched lung	48	down	4.1e-35	Study_9:Non-small cell lung cancer tumor gene expression profiles compared to matched normal lung tissue	GSE18842	31
Non-small cell lung cancer tumors - adenocarcinoma subtype _vs_ normal matched lung	44	down	4.6e-35	Study_9:Non-small cell lung cancer tumor gene expression profiles compared to matched normal lung tissue	GSE18842	12
Uterine leiomyomata neoplasm fibroid with 7q deletion _vs_ normal myometrium	31	down	4.6e-35	Study_10:Myometrial gene signatures of interstitial del(7q) subgroup uterine leiomyomata patients	GSE12814	11
Human uterine leiomyomata fibroid _vs_ adjacent normal myometrium_GPL1355	37	down	8.4e-35	Study_14:Uterine Leiomyoma: Identification of a Dysregulated mTOR Pathway - human	GSE13319	22
Non-small cell lung cancer tumors - moderately differentiated _vs_ normal matched lung	46	down	2.4e-34	Study_9:Non-small cell lung cancer tumor gene expression profiles compared to matched normal lung tissue	GSE18842	22
Lung cancer of stage 2 Taiwanese female non-smokers _vs_ adjacent normal lung	44	down	3.7e-34	Study_6:Lung gene expression of non-smoking female lung cancer patients in Taiwan	GSE19804	12
Pancreatic cancer sample _vs_ non-malignant adjacent pancreatic tissue	32	down	1.2e-33	Study_17:Pancreatic Cancer gene expression profiling	GSE32676	25
Lung adenocarcinoma _vs_ normal tissue adjacent to tumor	43	down	4.7e-33	Study_19:Lung adenocarcinoma and adjacent non-tumor lung tissue gene expression	GSE32863	57
Lung tumors of NSCLC patients at resection _vs_ normal lung	48	down	1.7e-32	Study_12:Lung tumor gene expression in subtypes of non-small cell lung carcinoma (NSCLC)	GSE19188	91
Uterine cervix - low grade squamous intraepithelial lesions _vs_ normal tissue_GPL571	27	down	5.7e-32	Study_22:Cervical gene expression associated with normal, squamous premalignant tissue, and carcinoma	GSE27678	11
Adult germ cell carcinoma - Teratoma _vs_ normal testis	46	up	1.5e-30	Study_23:Expression profiling of adult male germ cell tumors	GSE3218	16
Lung tumors of NSCLC patients at resection - adenocarcinoma _vs_ normal lung	46	down	1.7e-30	Study_12:Lung tumor gene expression in subtypes of non-small cell lung carcinoma (NSCLC)	GSE19188	45
Differentiated hepatocellular carcinoma Grade I-II _vs_ normal liver	29	down	2.3e-30	Study_24:Hepatocellular carcinoma (HCC): Expression profiles at different stages and grades	GSE36411	22
Soft-tissue samples of myxoid liposarcoma patients _vs_ healthy adipose controls	38	down	2.9e-30	Study_25:Subtype specific soft-tissue sarcoma gene expression in comparison to normal adipose tissue	GSE21122	20
Infiltrating ductal mammary carcinoma _vs_ adjacent non-involved breast tissue	43	down	5.7e-30	Study_27:Gene expression profile of infiltrating ductal mammary carcinoma	GSE14999	68
Lung cancer of stage 3 Taiwanese female non-smokers _vs_ adjacent normal lung	40	down	9.1e-27	Study_6:Lung gene expression of non-smoking female lung cancer patients in Taiwan	GSE19804	12
Lung tumors of NSCLC patients at resection - squamous cell carcinoma _vs_ normal lung	47	down	1e-26	Study_12:Lung tumor gene expression in subtypes of non-small cell lung carcinoma (NSCLC)	GSE19188	27
Soft-tissue samples of all sarcoma patients _vs_ healthy adipose controls	37	down	1.9e-26	Study_25:Subtype specific soft-tissue sarcoma gene expression in comparison to normal adipose tissue	GSE21122	149
Human breast carcinoma tumor sample _vs_ adjacent breast tissue 1cm from primary site	26	down	2e-26	Study_41:Pre-malignant genetic changes in breast tumors and surrounding tissue	E-TABM-276	16
Bladder urothelial cell carcinoma samples _vs_ non-cancerous samples	38	down	2.3e-26	Study_42:Bladder urothelial cell carcinoma compared to non-cancerous bladder tissue	GSE24152	10
Breast cancer ductal carcinoma _vs_ lobular carcinoma	32	down	5.8e-26	Study_44:Expression analysis in primary breast tumors with chromosome 8q22 copy number gain	GSE19615	89
Human adrenocortical adenoma _vs_ normal adrenal cortex	33	down	1.3e-25	Study_46:Human adrenocortical carcinomas, adenomas and normal adrenal cortex	GSE10927	22
Adrenal cortex - adrenocortical adenoma _vs_ normal tissue	33	down	1.3e-25	Study_47:Adrenocortical carcinomas and adenomas with differing beta-catenin staining profiles	GSE33371	22
Lung tumors _vs_ adjacent matched normal lung biopsies	38	down	1.6e-25	Study_29:Study of Multiple Solid Cancers	GSE5364	12
Breast cancer-non-Basal (non-BLC) tumors _vs_ normal tissue	39	down	2.6e-25	Study_49:High-grade basal-like breast tumors and X-chromosome abnormalities	GSE3744	20
Prostate Cancer Pathological Gleason Score 8-10 _vs_ Gleason Score 5-6	28	down	3e-25	Study_50:expO project: Prostate Cancer subset	GSE2109	12
Breast cancer LuminalB subtype _vs_ normal breast tissue	28	down	1.2e-24	Study_55:Supervised Risk Predictor of Breast Cancer Based on Biological Subtypes	GSE10886	12
Breast cancer basal-like subtype _vs_ normal breast tissue	28	down	1.4e-24	Study_55:Supervised Risk Predictor of Breast Cancer Based on Biological Subtypes	GSE10886	30
Soft-tissue samples of malignant fibrous histiocytoma patients _vs_ healthy adipose controls	38	down	2.1e-24	Study_25:Subtype specific soft-tissue sarcoma gene expression in comparison to normal adipose tissue	GSE21122	34
Soft-tissue samples of MFH-myxofibrosarcoma patients _vs_ healthy adipose controls	35	down	3.3e-24	Study_25:Subtype specific soft-tissue sarcoma gene expression in comparison to normal adipose tissue	GSE21122	31
Primary lung adenocarcinomas _vs_ normal tissues	34	down	7.7e-24	Study_60:Human primary lung adenocarcinomas	E-MEXP-231	49
Human adrenocortical carcinoma _vs_ normal adrenal cortex	36	down	1.9e-23	Study_46:Human adrenocortical carcinomas, adenomas and normal adrenal cortex	GSE10927	33
Adrenal cortex - adrenocortical carcinoma _vs_ normal tissue	36	down	1.9e-23	Study_47:Adrenocortical carcinomas and adenomas with differing beta-catenin staining profiles	GSE33371	33
Soft-tissue samples of leiomyosarcoma patients _vs_ healthy adipose controls	39	down	3.1e-23	Study_25:Subtype specific soft-tissue sarcoma gene expression in comparison to normal adipose tissue	GSE21122	26
Thyroid tumors _vs_ adjacent matched normal thyroid biopsies	29	down	3.3e-23	Study_29:Study of Multiple Solid Cancers	GSE5364	16
Human breast carcinoma tumor sample _vs_ adjacent breast tissue 3cm from primary site	28	down	3.4e-23	Study_41:Pre-malignant genetic changes in breast tumors and surrounding tissue	E-TABM-276	16
Breast tumor biopsy from HER2- patients grade 2 _vs_grade 1	35	up	4e-23	Study_62:Breast tumor biopsies from HER2- patients of varying grade and hormone receptor statuses	GSE23593	23
Primary resected bladder tumor _vs_ bladder mucosae surrounding cancer	36	down	5.1e-23	Study_63:Predictive Value of Prognosis-Related Gene Expression in Primary Bladder Cancer	GSE13507	165
Soft-tissue samples of pleiomorphic liposarcoma patients _vs_ healthy adipose controls	33	down	1.5e-22	Study_25:Subtype specific soft-tissue sarcoma gene expression in comparison to normal adipose tissue	GSE21122	23
Differentiated hepatocellular carcinoma Grade III-IV _vs_ normal liver	33	down	1.5e-22	Study_24:Hepatocellular carcinoma (HCC): Expression profiles at different stages and grades	GSE36411	12
Liver hepatocellular carcinoma - primary tumor _vs_ adjacent non-tumor liver	27	down	3.5e-22	Study_73:Hepatocellular carcinoma tumor and adjacent non-tumor liver expression profiles	GSE36376	240
Breast sample of infiltrating ductal carcinoma _vs_ normal sample	37	down	4.6e-22	Study_76:Breast tissue comparative analysis of infiltrating ductal carcinoma (IDC), lymph node metastasis	GSE22544	13
Lung adenocarcinoma with KRAS mutation _vs_ normal lung tissue	39	down	7.4e-22	Study_77:Lung adenocarcinomas with and without mutations in ALK, EGFR, KRAS	GSE31210	20
Breast cancer-Basal-like (BLC) tumors _vs_ normal tissue	38	down	1.6e-21	Study_49:High-grade basal-like breast tumors and X-chromosome abnormalities	GSE3744	18
Familial pancreatic intraepithelial neoplasias _vs_ normal pancreas controls_GPL96_GPL97	34	up	1.6e-21	Study_79:Familial pancreatic intraepithelial neoplasias and sporadic pancreatic adenocarcinomas	GSE43288	13
Invasive ductal carcinoma tumors _vs_ normal breast ducts	38	down	3.7e-21	Study_83:Proliferative genes dominate malignancy-risk gene signature in normal breast tissue	GSE10780	32
Lung adenocarcinoma with ALK-fusion mutation _vs_ normal lung tissue	37	down	3.8e-21	Study_77:Lung adenocarcinomas with and without mutations in ALK, EGFR, KRAS	GSE31210	11
Malignant pleural mesothelioma tumors _vs_ normal lung tissue	25	down	3.9e-21	Study_56:Gene expression profiles in malignant pleural mesothelioma	GSE2549	40
Lung Adenocarcinoma _vs_ Normal	37	down	4.4e-21	Study_84:Gene expression signature of cigarette smoking & its role in lung adenocarcinoma	GSE10072	33
Colorectal Cancer Adenocarcinoma arising in a villous adenoma _vs_ adenocarinoma	25	down	6.5e-21	Study_85:expO project: Colorectal Cancer Subset	GSE2109	16
Small cell lung carcinoma tumors _vs_ normal lung tissue	29	down	7.4e-21	Study_87:Classification of High-grade neuroendocrine tumors of the lung	GSE1037	15
Breast tumor molecular subtype luminal B _vs_ normal subtype	36	down	1.6e-20	Study_4:Response of breast tumors treated with docetaxel-capecitabine (+/- trastuzumab)	GSE22358	25
Uterine cervix - high grade squamous intraepithelial lesions _vs_ normal tissue_GPL571	27	down	4e-20	Study_22:Cervical gene expression associated with normal, squamous premalignant tissue, and carcinoma	GSE27678	21
Serous ovarian tumor _vs_ normal ovarian tissue	30	down	5.5e-20	Study_96:Ovarian tumor gene expression profiles - a comparison among subtypes	GSE6008	41
Breast cancer tumor tissue with tumor type - Lobular _vs_ ductal	37	up	5.9e-20	Study_97:Predicting Features of Breast Cancer with Gene Expression Patterns	GSE5460	19
Lung adenocarcinoma primary tumor _vs_ normal lung tissue	39	down	7.8e-20	Study_77:Lung adenocarcinomas with and without mutations in ALK, EGFR, KRAS	GSE31210	226
Soft-tissue samples of dedifferentiated liposarcoma patients _vs_ healthy adipose controls	31	down	1.1e-19	Study_25:Subtype specific soft-tissue sarcoma gene expression in comparison to normal adipose tissue	GSE21122	46
Lung adenocarcinoma with EGFR mutation _vs_ normal lung tissue	40	down	2.7e-19	Study_77:Lung adenocarcinomas with and without mutations in ALK, EGFR, KRAS	GSE31210	127
PBSC of HL-NHL patients (pre aHCT) - tMDS-AML _vs_ no secondary disease post aHCT	35	up	2.9e-19	Study_105:Hematopoietic cell gene expression predictive of therapy-related myelodysplasia	GSE23025	34
Human breast tumor grade II _vs_ normal breast adjacent to tumor	40	down	4.6e-19	Study_109:Breast cancer profiling by phenotype, histological subtypes, tumor invasiveness and grade	GSE10810	10
Gonadotrope pituitary tumor at time of transsphenoidal surgery _vs_ normal pituitary	31	down	4.8e-19	Study_110:Pituitary gonadotrope and null cell tumor expression profiling	GSE26966	10
Typical carcinoid lung tumor _vs_ normal lung tissue	26	down	5.5e-19	Study_87:Classification of High-grade neuroendocrine tumors of the lung	GSE1037	12
Liposarcoma subtypes - myxoid-round cell _vs_ well-differentiated	33	down	6.5e-19	Study_111:Liposarcoma gene expression in 5 distinct subtypes with or without distant recurrence-free survival	GSE30929	11
Breast cancer - HER2 (+) _vs_ normal-like	32	down	6.5e-19	Study_112:Breast cancer in a large population-based cohort of Swedish patients	GSE1456	15
Lung tumor _vs_ adjacent normal lung tissue	29	down	6.7e-19	Study_113:Lung tumors in human and mouse - human subset	GSE2514	20
Chernobyl accident papillary thyroid carcinoma - tumor _vs_ adjacent normal thyroid	28	down	7.6e-19	Study_35:Anaplastic and papillary (sporadic and Chernobyl accident-related) thyroid carcinomas	GSE29265	10
Papillary renal cell cancer _vs_ adult normal kidney	34	down	8.9e-19	Study_114:Gene expression of different types of renal tumors	GSE11151	19
Breast tumors of patients at resection - Luminal B molecular subtype _vs_ normal	39	down	1e-18	Study_115:Prognostic breast cancer gene expression signatures in molecular and ERBB2-amplified subtypes	GSE17907	49
Endometriod ovarian tumor _vs_ normal ovarian tissue	28	down	1.1e-18	Study_96:Ovarian tumor gene expression profiles - a comparison among subtypes	GSE6008	37
Breast cancer - Luminal B _vs_ normal-like	35	down	1.4e-18	Study_112:Breast cancer in a large population-based cohort of Swedish patients	GSE1456	23
Lung adenocarcinoma with EGFR-KRAS-ALK triple mutations _vs_ normal lung tissue	38	down	2.4e-18	Study_77:Lung adenocarcinomas with and without mutations in ALK, EGFR, KRAS	GSE31210	68
Colon biopsies of Dukes stage C/D adenocarcinomas _vs_ healthy controls	40	up	3.3e-18	Study_122:Colon biopsies of benign adenomas and malignant adenocarcinomas	GSE37364	13
Primary resected bladder tumor pathological T2 _vs_ T1	31	up	3.6e-18	Study_63:Predictive Value of Prognosis-Related Gene Expression in Primary Bladder Cancer	GSE13507	31
Gastric stromal tumor _vs_ non-malignant gastric tissue	31	down	5e-18	Study_124:Gastric stromal tumor and non-malignant gastric tissue expression profiles	GSE37023	112
Colorectal cancer tumors from African-Americans _vs_ healthy colon from African-Americans_GPL4133	34	down	5.5e-18	Study_125:Ethnic differences in expression of colorectal cancer patients	GSE28000	41
Breast carcinoma - LuminalB molecular subtype _vs_ normal breast tissue	28	down	6e-18	Study_127:Invasive breast adenocarcinoma expression profiles	GSE31448	49
Lung tumors of NSCLC patients at resection - large cell carcinoma _vs_ adenocarcinoma	38	down	6.7e-18	Study_12:Lung tumor gene expression in subtypes of non-small cell lung carcinoma (NSCLC)	GSE19188	19
Breast cancer biopsies with Elston-Ellis tumor grade 3 _vs_ grade 1	32	down	1.1e-17	Study_61:Breast cancer biopsies with associated TP53 status, hormone status, and clinical findings	GSE3494	54
Colon biopsies from ulcerative colitis with neoplasia patients _vs_ healthy controls	36	up	1.2e-17	Study_130:Non-Dysplastic mucosa from ulcerative colitis patients with remote neoplastic lesion	GSE37283	11
Clear cell renal carcinoma - grade 2 _vs_ grade 1	27	down	1.5e-17	Study_131:Renal cell carcinomas with different pathologic parameters and metastases	GSE19949	32
Colorectal tissue of male Middle Eastern patients - cancerous _vs_ normal	39	down	1.7e-17	Study_132:Colorectal carcinoma regulated gene expression in Middle Eastern patients	GSE23878	23
Uterine leiomyosarcoma _vs_ late secretory myometrium	26	down	2.2e-17	Study_135:Gene expression profiles of uterine leiomyosarcoma (ULMS)	GSE36610	12
Adrenal cortex with membrane staining of beta-catenin - adrenocortical carcinoma _vs_ normal tissue	28	down	3.1e-17	Study_47:Adrenocortical carcinomas and adenomas with differing beta-catenin staining profiles	GSE33371	19
Breast cancer (Uppsala cohort) - Elston histologic grade 3 _vs_ 1	32	down	3.4e-17	Study_78:Breast cancer grade classification study	GSE4922	55
Lung adenocarcinoma pathological stage II _vs_ stage I	30	down	3.5e-17	Study_77:Lung adenocarcinomas with and without mutations in ALK, EGFR, KRAS	GSE31210	58
Liver from patients with HCV hepatocellular carcinoma _vs_ cirrhosis	34	down	4.3e-17	Study_140:Liver gene expression data from HCV+ patients with hepatocellular carcinoma and cirrhosis	GSE14323	38
Colorectal cancer tumors from Caucasians _vs_ healthy colon from Caucasians_GPL4133	33	down	8.9e-17	Study_125:Ethnic differences in expression of colorectal cancer patients	GSE28000	40
Lung adenocarcinoma - tumor relapsed _vs_ did not relapsed	27	down	1.1e-16	Study_77:Lung adenocarcinomas with and without mutations in ALK, EGFR, KRAS	GSE31210	54
Breast carcinoma - micropapillary _vs_ lobular	28	down	1.3e-16	Study_2:Breast cancer samples transcriptional profiles to define subsets	E-MTAB-365	49
Metastatic prostate tumor samples _vs_ normal prostate tissue adjacent to tumor	37	down	1.9e-16	Study_38:Prostate gene expression in normal and primary and metastic prostate tumors	GSE6919	25
Colon biopsies of Dukes stage A/B adenocarcinomas _vs_ healthy controls	41	up	3.7e-16	Study_122:Colon biopsies of benign adenomas and malignant adenocarcinomas	GSE37364	14
Hepatocellular carcinoma from HBV+ patient _vs_ adjacent non tumor tissue	25	down	4.3e-16	Study_156:Hepatocellular carcinoma and normal liver tissue from HBV+ or HCV+ patients	GSE3500	34
Colorectal cancer tumors _vs_ healthy colon tissue_GPL4133	41	down	4.5e-16	Study_125:Ethnic differences in expression of colorectal cancer patients	GSE28000	81
Breast carcinoma - ERBB2 molecular subtype _vs_ normal breast tissue	25	down	5.1e-16	Study_127:Invasive breast adenocarcinoma expression profiles	GSE31448	25
Breast Cancer Ductal Carcinoma _vs_ Lobular Carcinoma	29	down	1.1e-15	Study_161:expO project: Breast cancer subset	GSE2109	269
Human hepatocellular carcinoma _vs_ pooled normal liver	28	down	1.2e-15	Study_163:Hepatocellular carcinoma gene expression profile	GSE4024	49
Primary prostate tumor _vs_ normal prostate tissue	25	up	1.4e-15	Study_38:Prostate gene expression in normal and primary and metastic prostate tumors	GSE6919	65
Gastric tumors biopsies _vs_ normal gastric tissue	33	up	2.3e-15	Study_168:Genome-wide gene expression profile of human gastric cancer	GSE33651	40
Human breast tumor invasive ductal carcinoma _vs_ normal breast adjacent to tumor	39	down	2.4e-15	Study_109:Breast cancer profiling by phenotype, histological subtypes, tumor invasiveness and grade	GSE10810	18
Hepatocellular carcinoma patients - liver tumors _vs_ non-tumor liver tissues_GPL3921	33	down	2.6e-15	Study_169:Liver gene expression in hepatocellular carcinoma patients	GSE14520	214
Breast cancer from LN negative untreated patients - grade 3 _vs_ grade 1	30	down	3.6e-15	Study_160:Tamoxifen treatment effects in grade definition in ER+ breast cancer and LN- tumors	GSE6532	30
Colorectal tissue of Middle Eastern patients - cancerous _vs_ normal	41	down	3.9e-15	Study_132:Colorectal carcinoma regulated gene expression in Middle Eastern patients	GSE23878	35
Metastatic prostate tumor samples _vs_ primary prostate tumor	34	down	3.9e-15	Study_38:Prostate gene expression in normal and primary and metastic prostate tumors	GSE6919	25
Esophagus of patients with esophageal adenocarcinoma (EAC) _vs_ normal tissue	33	up	4.3e-15	Study_173:Esophageal adenocarcinoma and Barrett's esophagus global gene expression signatures	GSE13898	20
Wilms tumor _vs_ normal kidney	40	down	5.6e-15	Study_175:Adult and childhood renal tumors compared to normal kidney	GSE11024	27
Melanoma metastasis - high-immune response molecular subtype _vs_ pigmentation_GPL6102	33	up	5.6e-15	Study_176:Gene expression profiling of stage IV melanoma metastasis	GSE22155	15
Human breast tumor _vs_ normal breast adjacent to tumor	38	down	1e-14	Study_109:Breast cancer profiling by phenotype, histological subtypes, tumor invasiveness and grade	GSE10810	26
Lung carcinoma - small cell lung cancer _vs_ adenocarcinoma	32	down	1e-14	Study_101:Early-stage primary lung carcinomas expression profiles	GSE29016	20
Adrenal cortex from adrenocortical carcinoma patient _vs_ normal	26	down	2.1e-14	Study_181:Gene expression of adrenocortical tumors - adrenocortical carcinomas and adenomas	GSE12368	12
Soft-tissue liposarcoma of myxoid subtype _vs_ dedifferentiated subtype	34	down	2.5e-14	Study_25:Subtype specific soft-tissue sarcoma gene expression in comparison to normal adipose tissue	GSE21122	20
Colorectal cancer liver metastasis _vs_ normal liver	29	up	2.7e-14	Study_182:Primary colorectal cancer and liver metastasized colorectal cancer gene expression	GSE22834	32
Human breast tumor ER positive _vs_ normal breast adjacent to tumor	35	down	3.5e-14	Study_109:Breast cancer profiling by phenotype, histological subtypes, tumor invasiveness and grade	GSE10810	18
Human breast tumor ki-67 protein index less than 25% _vs_ normal breast adjacent to tumor	36	down	5e-14	Study_109:Breast cancer profiling by phenotype, histological subtypes, tumor invasiveness and grade	GSE10810	21
Breast tumor molecular subtype basal _vs_ normal subtype	32	down	7.1e-14	Study_4:Response of breast tumors treated with docetaxel-capecitabine (+/- trastuzumab)	GSE22358	45
Breast tumors of patients at resection - ERBB2 molecular subtype _vs_ normal	30	down	9.9e-14	Study_115:Prognostic breast cancer gene expression signatures in molecular and ERBB2-amplified subtypes	GSE17907	59
Gastric tumor tissue _vs_ normal gastric tissue from healthy individuals	28	up	1.4e-13	Study_5:Expression data from gastric cancer and normal gastric tissue	GSE19826	12
Human breast tumor regional lymph node status N0 _vs_ normal breast adjacent to tumor	33	down	1.6e-13	Study_109:Breast cancer profiling by phenotype, histological subtypes, tumor invasiveness and grade	GSE10810	14
Breast - carcinoma primary tumors _vs_ normal tissue from breast cancer patients	38	down	1.9e-13	Study_192:Breast carcinoma gene expression profiles distinguishing Her2+ and Her2- tumors	GSE29431	54
Hepatocellular carcinoma patients - liver tumors _vs_ non-tumor liver tissues_GPL571	33	down	2.1e-13	Study_169:Liver gene expression in hepatocellular carcinoma patients	GSE14520	19
Breast carcinoma - Scarff Bloom Richardson Grade 3 _vs_ Grade 1	33	down	2.5e-13	Study_2:Breast cancer samples transcriptional profiles to define subsets	E-MTAB-365	199
Breast cancer tumor tissue with B-R grade-III _vs_ B-R grade I	38	down	2.9e-13	Study_97:Predicting Features of Breast Cancer with Gene Expression Patterns	GSE5460	70
Breast tumor associated stroma _vs_ adjacent normal stroma	29	down	3.5e-13	Study_198:Tumor-associated stroma derived from primary breast cancer clinical samples	GSE9014	53
Breast carcinoma - ductal histology _vs_ lobular	28	down	4.9e-13	Study_2:Breast cancer samples transcriptional profiles to define subsets	E-MTAB-365	335
Liver tissue - cholangiocarcinoma _vs_ intrahepatic bile duct	39	down	5.7e-13	Study_203:Cholangiocarcinoma gene expression profiling	GSE26566	104
Breast Cancer Pathological Grade 3 _vs_ Grade 1	26	down	6.8e-13	Study_161:expO project: Breast cancer subset	GSE2109	138
Cervical cancer _vs_ normal cervix	29	down	8.9e-13	Study_206:Gene expression profiles in cervical cancer and normal cervical tissue	GSE9750	33
Colorectal carcinoma - surgically resected _vs_ normal colon tissue	38	down	9.8e-13	Study_207:Colorectal carcinoma metastasis and recurrence	GSE22598	17
Lymphoma - diffuse large B-cell (DLBCL) _vs_ mucosa-associated lymphoid tissue (MALT)	34	down	1.1e-12	Study_209:Lymphoma (4 types) and B-cell purified subpopulation gene expression profiling	GSE25638	26
Papillary type 1 renal tumor _vs_ normal kidney	33	down	1.3e-12	Study_175:Adult and childhood renal tumors compared to normal kidney	GSE11024	11
Nevus _vs_ normal skin	28	down	1.6e-12	Study_214:Novel genes associated with malignant melanoma but not benign melanocytic lesions	GSE3189	18
Surgically resected colorectal cancer tissue _vs_ adjacent normal tissue	37	down	1.7e-12	Study_215:Colorectal cancer gene expression profile	GSE18105	17
Lung tumors of male NSCLC patients at resection - large cell carcinoma _vs_ adenocarcinoma	26	down	1.9e-12	Study_12:Lung tumor gene expression in subtypes of non-small cell lung carcinoma (NSCLC)	GSE19188	12
Breast cancer - Luminal A _vs_ normal-like	27	down	4.5e-12	Study_112:Breast cancer in a large population-based cohort of Swedish patients	GSE1456	39
Breast cancer - Grade III _vs_ Grade I	31	down	5e-12	Study_44:Expression analysis in primary breast tumors with chromosome 8q22 copy number gain	GSE19615	64
Breast tumors of patients at resection - Luminal A molecular subtype _vs_ normal	30	down	5.7e-12	Study_115:Prognostic breast cancer gene expression signatures in molecular and ERBB2-amplified subtypes	GSE17907	97
Renal Cancer chromophobe renal carcinoma _vs_ conventional clear cell	31	down	6.5e-12	Study_234:expO project: Renal cancer subset	GSE2109	18
Human breast tumor size T2 _vs_ normal breast adjacent to tumor	30	down	9.9e-12	Study_109:Breast cancer profiling by phenotype, histological subtypes, tumor invasiveness and grade	GSE10810	12
Metastatic melanoma tumors _vs_ primary melanocytes_GPL6104	39	up	1.7e-11	Study_248:Melanoma: analysis of primary tumors, metastases and cell lines (with/wo p53 knockdown)	GSE29377	82
Hepatic tissue of patients with hepatic cellular carcinoma - cancerous _vs_ normal adjacent	26	down	2e-11	Study_252:Hepatic cellular carcinoma - gene expression in matched normal and cancerous tissue samples	GSE29721	10
Liver tumors of hepatocellular carcinoma patients _vs_ livers of healthy donors_GPL571	28	down	2.3e-11	Study_169:Liver gene expression in hepatocellular carcinoma patients	GSE14520	22
Colon samples from colorectal cancer patients - adenocarcinoma _vs_ normal	32	down	2.8e-11	Study_36:Colon, mucosa, and colonic crypt epithelial cells from normal or colorectal tumor samples	GSE20916	45
Melanoma tumors- High metastatic potential _vs_ low _GPL570	26	up	3.9e-11	Study_238:Metastatic potential of melanomas with no BRAF signature	GSE4845	16
Breast cancer - basal _vs_ normal-like	28	down	5.3e-11	Study_112:Breast cancer in a large population-based cohort of Swedish patients	GSE1456	25
Papillary thyroid carcinoma _vs_ normal thyroid	37	down	5.8e-11	Study_262:Comparison of normal thyroid tissue with papillary and anaplastic thyroid carcinomas	GSE33630	49
Melanoma _vs_ normal skin	34	down	1.1e-10	Study_214:Novel genes associated with malignant melanoma but not benign melanocytic lesions	GSE3189	45
Hepatocellular carcinoma tumors _vs_ normal healthy livers	26	down	1.2e-10	Study_269:Hepatocellular carcinoma expression compared to normal and cirrhotic liver tissue	GSE25097	268
Breast tumor biopsy from HER2- patients grade 3 _vs_grade 1	31	up	1.5e-10	Study_62:Breast tumor biopsies from HER2- patients of varying grade and hormone receptor statuses	GSE23593	25
Renal Cancer papillary renal cell carcinoma _vs_ conventional clear cell	28	down	2.2e-10	Study_234:expO project: Renal cancer subset	GSE2109	22
Conventional renal cell cancer _vs_ adult normal kidney	31	down	2.8e-10	Study_114:Gene expression of different types of renal tumors	GSE11151	26
Primary neuroblastoma with 1p deletion _vs_ without	28	down	2.9e-10	Study_282:Gene expression in neuroblastomas with recurrent genomic alterations	GSE13136	12
Breast tumors of patients at resection - basal molecular subtype _vs_ normal	35	down	4.3e-10	Study_115:Prognostic breast cancer gene expression signatures in molecular and ERBB2-amplified subtypes	GSE17907	76
Liposarcoma subtypes - myxoid _vs_ well-differentiated	29	down	5.4e-10	Study_111:Liposarcoma gene expression in 5 distinct subtypes with or without distant recurrence-free survival	GSE30929	17
Metastasis of breast cancer to brain _vs_ bone_GPL570	25	down	6e-10	Study_293:Metastases of breast cancer	GSE14020	15
Human breast carcinoma tumoral sample _vs_ normal breast	34	down	6.1e-10	Study_41:Pre-malignant genetic changes in breast tumors and surrounding tissue	E-TABM-276	16
Colorectal cancer tumor whole tissue _vs_ normal whole tissue	26	down	6.6e-10	Study_296:Epithelial and stromal tissues in colorectal cancer	GSE31279	33
Ovarian serous carcinoma low grade _vs_ normal surface epithelia	31	up	9.1e-10	Study_300:Expression profiling of High and Low-Grade Serous Ovarian Carcinomas	GSE14001	10
Breast cancer ER negative _vs_ ER positive	31	down	9.4e-10	Study_44:Expression analysis in primary breast tumors with chromosome 8q22 copy number gain	GSE19615	45
Tongue carinoma - tumor tissue _vs_ adjacent normal tissue	33	down	1.4e-09	Study_306:Oral carcinoma tumors and normal margins expression profiles	GSE31056	23
Breast tumors _vs_ adjacent matched normal breast biopsies	25	down	1.4e-09	Study_29:Study of Multiple Solid Cancers	GSE5364	13
Lung NSCLC stroma _vs_ adjacent normal lung	28	down	1.6e-09	Study_311:Carcinoma Associated Fibroblasts and stroma of Non-small cell lung cancer tumors	GSE22874	15
Adult germ cell carcinoma - Mixed germ cell tumor _vs_ normal testis	43	up	1.7e-09	Study_23:Expression profiling of adult male germ cell tumors	GSE3218	45
Colorectal cancer primary LCM tumors stage II-III w/later metastatic recurr._vs_homogenized normal	38	down	2.5e-09	Study_319:Colorectal cancer genes related to distant metastasis	GSE21510	18
Papillary renal cell carcinoma _vs_ clear cell renal carcinoma	31	down	2.6e-09	Study_131:Renal cell carcinomas with different pathologic parameters and metastases	GSE19949	20
Lymphoma - follicular center cell (FCL) _vs_ mucosa-associated lymphoid tissue (MALT)	25	down	3e-09	Study_209:Lymphoma (4 types) and B-cell purified subpopulation gene expression profiling	GSE25638	15
Primary breast tumors with diverse histology and clinical parameters _vs_ normal breast tissue	38	down	4e-09	Study_329:Breast cancer tumors from diverse population of patients compared to normal patients.	GSE22820	176
Esophageal squamous cell carcinoma _vs_ adjacent normal tissue	34	down	4.3e-09	Study_331:Gene expression profiling in esophageal squamous cell carcinoma	GSE23400	53
Primary prostate tumor _vs_ normal prostate tissue adjacent to tumor	25	down	5.1e-09	Study_38:Prostate gene expression in normal and primary and metastic prostate tumors	GSE6919	65
Mononuclear cell from bone marrow of AML patients - mutation in both CEBPA alleles _vs_ wildtype	28	down	6.1e-09	Study_339:Acute myeloid leukemias with CEBPA double or single mutantions	GSE22845	17
Colorectal cancer primary LCM tumors of stage IV w/later distant metastasis _vs_ homogenized normal	37	down	6.9e-09	Study_319:Colorectal cancer genes related to distant metastasis	GSE21510	20
Tumor tissue pretreatment - infantile fibrosarcoma _vs_ clear cell carcinoma	28	up	7.3e-09	Study_341:Infantile Fibrosarcoma/Congenital Mesoblastic Nephroma - a comparison with other kidney tumors	GSE30946	14
Liver from patients with HCV hepatocellular carcinoma and cirrhosis _vs_ normal	29	up	1.1e-08	Study_140:Liver gene expression data from HCV+ patients with hepatocellular carcinoma and cirrhosis	GSE14323	17
Melanoma tumor biopsies _vs_ normal melanocytes	30	up	1.3e-08	Study_354:Melanoma tumors with and without BRAF mutations expression profiles	GSE31879	10
Colorectal cancer primary LCM tumor samples _vs_ all homogenized normal tumor-adjacent tissues	42	down	1.5e-08	Study_319:Colorectal cancer genes related to distant metastasis	GSE21510	104
Lymphoma - splenic marginal zone (SMZL) _vs_ mucosa-associated lymphoid tissue (MALT)	37	down	1.9e-08	Study_209:Lymphoma (4 types) and B-cell purified subpopulation gene expression profiling	GSE25638	12
Soft-tissue liposarcoma of myxoid subtype _vs_ pleiomorphic subtype	28	down	1.9e-08	Study_25:Subtype specific soft-tissue sarcoma gene expression in comparison to normal adipose tissue	GSE21122	20
Colorectal cancer primary LCM tumor samples _vs_ paired homogenized normal adjacent tissues	36	down	3.4e-08	Study_319:Colorectal cancer genes related to distant metastasis	GSE21510	22
Tumor tissue pretreatment - infantile fibrosarcoma _vs_ Wilms kidney tumors	30	up	4.7e-08	Study_341:Infantile Fibrosarcoma/Congenital Mesoblastic Nephroma - a comparison with other kidney tumors	GSE30946	14
Breast carcinoma - Scarff Bloom Richardson Grade 3 _vs_ Grade 1	30	down	5.8e-08	Study_127:Invasive breast adenocarcinoma expression profiles	GSE31448	124
Bone marrow from acute lymphoblastic leukemia with t(12;21) patients _vs_ healthy donors	38	down	6.1e-08	Study_379:Microarray Innovations in Leukemia (MILE) study: Stage 1 data	GSE13159	58
Bone marrow from T-cell acute lymphoblastic leukemia patients _vs_ healthy donors	38	down	1e-07	Study_379:Microarray Innovations in Leukemia (MILE) study: Stage 1 data	GSE13159	174
Non-small cell lung adenocarcinoma poorly differentiated _vs_ well differentiated	25	down	1.1e-07	Study_368:Gene expressionâ€“based survival prediction in lung adenocarcinoma		180
Ovarian serous carcinoma high grade _vs_ normal surface epithelia	29	up	1.1e-07	Study_300:Expression profiling of High and Low-Grade Serous Ovarian Carcinomas	GSE14001	10
Skin tissue - primary Merkel cell carcinoma _vs_ normal skin	37	down	1.2e-07	Study_280:Viral- and non-viral associated Merkel cell carcinoma	GSE39612	19
Colorectal cancer primary homogenized bulk tumors _vs_ all homogenized normal tumor-adjacent tissue	37	down	1.4e-07	Study_319:Colorectal cancer genes related to distant metastasis	GSE21510	19
Colorectal tissue - adenocarcinoma _vs_ adjacent non-tumor	27	down	2.2e-07	Study_400:Colorectal cancer gene expression profiles in tumors and matched adjacent tissue	GSE25070	26
Cervical tissue from cervical cancer with moderate differentiation _vs_ well differentiation	29	up	2.2e-07	Study_399:Intra- and inter-tumor heterogeneity of gene expression in cervical cancer	GSE5787	24
Breast tumors of patients at resection - SBR grade 3 _vs_ grade 1	28	down	2.5e-07	Study_115:Prognostic breast cancer gene expression signatures in molecular and ERBB2-amplified subtypes	GSE17907	159
Acute myeloid leukemic cells from Bone Marrow NK subtype _vs_ pool of normal bone marrow	25	down	2.8e-07	Study_231:Cytogenetic risk of acute myeloid leukemia	GSE34577	21
Breast cancer tumor tissue- status ER- _vs_ ER+	33	down	3.4e-07	Study_97:Predicting Features of Breast Cancer with Gene Expression Patterns	GSE5460	53
Internal trunk region sarcoma samples - Liposarcoma-dedifferentiated _vs_ Leiomyosarcoma	26	up	3.8e-07	Study_104:Sarcoma samples from various body regions and subtypes	GSE21050	36
Kidney tumors pretreatment - cellular congenital mesoblastic lymphoma _vs_ clear cell carcinoma	26	up	4.2e-07	Study_341:Infantile Fibrosarcoma/Congenital Mesoblastic Nephroma - a comparison with other kidney tumors	GSE30946	12
Skin tissue - metastatic Merkel cell carcinoma _vs_ normal skin	33	down	4.4e-07	Study_280:Viral- and non-viral associated Merkel cell carcinoma	GSE39612	11
Adult germ cell carcinoma - Embryonal carcinoma _vs_ normal testis	39	up	4.4e-07	Study_23:Expression profiling of adult male germ cell tumors	GSE3218	15
Primary breast tumor - grade 3 _vs_ grade 1	29	down	4.8e-07	Study_313:Breast cancer subtypes: differences in expression profiles	GSE20711	70
Breast cancer PR negative _vs_ PR positive	26	down	5.7e-07	Study_44:Expression analysis in primary breast tumors with chromosome 8q22 copy number gain	GSE19615	51
Breast carcinoma - N1 _vs_ N0	28	up	9.3e-07	Study_2:Breast cancer samples transcriptional profiles to define subsets	E-MTAB-365	299
Kidney tumors pretreatment - cellular congenital mesoblastic lymphoma _vs_ Wilms kidney tumors	26	up	1.3e-06	Study_341:Infantile Fibrosarcoma/Congenital Mesoblastic Nephroma - a comparison with other kidney tumors	GSE30946	12
Non-small cell lung tumors - squamous cell carcinoma _vs_ adenocarcinoma	26	down	1.8e-06	Study_444:Non-small cell lung cancer subtypes of patients with short or long-term survival	GSE28571	28
Primary melanoma - superficial spreading melanoma _vs_ adjacent normal skin	30	down	1.9e-06	Study_447:Skin biopsies of primary and metastatic melanoma patients	GSE15605	28
Bone marrow from acute lymphoblastic leukemia with t(1;19) patients _vs_ healthy donors	31	down	2.2e-06	Study_379:Microarray Innovations in Leukemia (MILE) study: Stage 1 data	GSE13159	36
Melanoma skin biopsies - primary melanoma _vs_ adjacent normal skin	30	down	2.4e-06	Study_447:Skin biopsies of primary and metastatic melanoma patients	GSE15605	46
Breast tumor ER negative _vs_ ER positive	27	up	3.2e-06	Study_4:Response of breast tumors treated with docetaxel-capecitabine (+/- trastuzumab)	GSE22358	71
Colon adenocarcinoma _vs_ matched normal colon_GPL570	27	down	3.7e-06	Study_462:MicroArray Quality Control (MAQC) Project_Human	GSE5350	10
Gastric tissue - adenocarcinomas _vs_ normal tissue adjancent to tumors	29	down	3.8e-06	Study_461:Gastric carcinoma and GIST gene expression profiling	GSE13861	65
Colon biopsies of low grade adenomas _vs_ healthy controls	26	up	4.4e-06	Study_122:Colon biopsies of benign adenomas and malignant adenocarcinomas	GSE37364	16
Colon - tumors with microsatellite instability _vs_ normal mucosa	27	down	6.7e-06	Study_477:Colorectal cancers with microsatellite instability caused by defective mismatch repair	GSE24514	34
Brain from glioblastoma _vs_ oligodendroglioma	26	up	7.2e-06	Study_479:Expression data of glioma samples from Henry Ford Hospital	GSE4290	77
Ovarian epithelium - clear cell carcinoma _vs_ benign tissue	26	down	7.3e-06	Study_481:Ovarian clear cell carcinoma - gene expression in microdissected tumors	GSE29450	10
Bone marrow from ALL with hyperdiploid karyotype patients _vs_ healthy donors	37	down	1e-05	Study_379:Microarray Innovations in Leukemia (MILE) study: Stage 1 data	GSE13159	40
Brain tumor grade 4 _vs_ grade 2	30	up	1e-05	Study_479:Expression data of glioma samples from Henry Ford Hospital	GSE4290	77
Male patients - primary melanoma _vs_ adjacent normal skin	29	down	1.3e-05	Study_447:Skin biopsies of primary and metastatic melanoma patients	GSE15605	32
Metastatic tumor samples_vs_primary prostate tumor	35	up	1.8e-05	Study_487:Primary prostate tumor and prostate tumor metastases	GSE6752	21
Esophageal epitheium of patients with esophageal adenocarcinoma _vs_ healthy subjects	35	up	2.1e-05	Study_506:Esophageal epithelium in patients with Barrett's esophagus or squamous cell carcinoma	GSE26886	21
Hereditary clear cell renal cell carcinoma VHL biallelically inactive _vs_ normal renal cortex	25	down	3.6e-05	Study_521:Gene expression in VHL disease-associated, hereditary, and sporadic clear cell renal carcinoma	GSE14994	32
Soft-tissue sarcoma of myxoid liposarcoma subtype _vs_ leiomyosarcoma subtype	28	down	5.1e-05	Study_25:Subtype specific soft-tissue sarcoma gene expression in comparison to normal adipose tissue	GSE21122	20
Oral tissue - squamous cell carcinoma of tobacco chewers-smokers _vs_ normal of healthy donors	28	down	6.5e-05	Study_548:Oral squamous cell carcinoma stage-specific gene expression profiles compared to healthy tissue	GSE23558	27
Pancreatic ductal adenocarcinoma _vs_ adjacent normal pancreatic tissue	35	up	6.5e-05	Study_547:Whole-Tissue Gene Expression Study of Pancreatic Ductal Adenocarcinoma	GSE15471	36
Colorectal cancer tumor stroma _vs_ tumor whole tissue	28	up	7.3e-05	Study_296:Epithelial and stromal tissues in colorectal cancer	GSE31279	10
Anaplastic thyroid carcinoma _vs_ normal thyroid	37	down	8e-05	Study_262:Comparison of normal thyroid tissue with papillary and anaplastic thyroid carcinomas	GSE33630	11
Primary breast tumor - triple negative subtype _vs_ luminal A	30	down	8.2e-05	Study_271:Breast tumors that recurred in young women - expression profiles	GSE30682	58
Primary breast tumor - luminal-A IHC subtype _vs_ basal subtype	26	up	8.5e-05	Study_313:Breast cancer subtypes: differences in expression profiles	GSE20711	13
Bone marrow from chronic lymphocytic leukemia patients _vs_ healthy donors	32	down	0.0001	Study_379:Microarray Innovations in Leukemia (MILE) study: Stage 1 data	GSE13159	448
Bone marrow from pro-B-ALL with t(11q23)/mixed lineage leukemia patients _vs_ healthy donors	34	down	0.0002	Study_379:Microarray Innovations in Leukemia (MILE) study: Stage 1 data	GSE13159	70
Soft-tissue sarcoma of myxoid liposarcoma subtype _vs_ malignant fibrous histiocytoma	27	down	0.0002	Study_25:Subtype specific soft-tissue sarcoma gene expression in comparison to normal adipose tissue	GSE21122	20
Soft-tissue sarcoma of myxoid liposarcoma subtype _vs_ MFH-myxofibrosarcoma subtype	26	down	0.0002	Study_25:Subtype specific soft-tissue sarcoma gene expression in comparison to normal adipose tissue	GSE21122	20
Ovary epithelia - serous ovarian cancer (LCM) _vs_ healthy (cell brushings)	26	down	0.0002	Study_582:Serous ovarian cancer stroma and epithelia gene expression profiling	GSE38666	18
Breast carcinoma - triple negative ER-PR-ER- _vs_ triple positive ER+PR+HER2+	25	up	0.0002	Study_2:Breast cancer samples transcriptional profiles to define subsets	E-MTAB-365	51
Bone marrow from common-ALL/pre-B-ALL without t(9;22) patients _vs_ healthy donors	33	down	0.0006	Study_379:Microarray Innovations in Leukemia (MILE) study: Stage 1 data	GSE13159	237
Melanoma skin biopsies - metastatic melanoma _vs_ adjacent normal skin	30	down	0.0006	Study_447:Skin biopsies of primary and metastatic melanoma patients	GSE15605	12
Brain from oligodendroglioma _vs_ non-tumor control	27	down	0.0008	Study_479:Expression data of glioma samples from Henry Ford Hospital	GSE4290	50
Normal stroma from colorectal cancer patient _vs_ normal whole tissue	33	down	0.001	Study_296:Epithelial and stromal tissues in colorectal cancer	GSE31279	10
Liver tissue - cholangiocarcinoma _vs_ non-cancerous surrounding	32	down	0.0011	Study_203:Cholangiocarcinoma gene expression profiling	GSE26566	104
Clear cell renal cell carcinoma tumors pathologic stage N0 _vs_ adjacent normal kidney cortices	25	down	0.0018	Study_371:Renal cell carcinoma tumors profiled by grade, stage and mutational status of VHL, BAP1, and PBRM1	GSE36895	10
Non-tumor liver tissues of hepatocellular carcinoma patients _vs_ livers of healthy donors_GPL571	26	up	0.0019	Study_169:Liver gene expression in hepatocellular carcinoma patients	GSE14520	19
Bone marrow from common-ALL/pre-B-ALL with t(9;22) patients _vs_ healthy donors	34	down	0.002	Study_379:Microarray Innovations in Leukemia (MILE) study: Stage 1 data	GSE13159	122
Clear cell renal cell carcinoma VHL-mutant tumors _vs_ adjacent normal kidney cortices	27	down	0.0023	Study_371:Renal cell carcinoma tumors profiled by grade, stage and mutational status of VHL, BAP1, and PBRM1	GSE36895	19
Ewings sarcoma primary tumor _vs_ normal skeletal muscle	36	down	0.0024	Study_178:Ewing sarcoma expression in primary and recurrent tumors	GSE17679	32
Metastatic prostate tumor samples _vs_ normal prostate tissue	25	down	0.0034	Study_38:Prostate gene expression in normal and primary and metastic prostate tumors	GSE6919	25
Clear cell renal carcinoma - stage 2 _vs_ stage 1	28	down	0.006	Study_131:Renal cell carcinomas with different pathologic parameters and metastases	GSE19949	18
Clear cell renal cell carcinoma tumors _vs_ adjacent normal kidney cortices	26	down	0.0076	Study_371:Renal cell carcinoma tumors profiled by grade, stage and mutational status of VHL, BAP1, and PBRM1	GSE36895	23
Breast carcinoma - PR- _vs_ PR+	26	up	0.0185	Study_127:Invasive breast adenocarcinoma expression profiles	GSE31448	178
Breast carcinoma - ER- _vs_ ER+	27	down	0.0208	Study_127:Invasive breast adenocarcinoma expression profiles	GSE31448	162
Human cholangiocarcinoma _vs_ hepatocellular carcinoma	30	down	0.0335	Study_850:Human hepatocellular carcinoma and cholangiocarcinoma gene expression	GSE15765	13
a Minimum 25 genes shared between the bioset and the TTP-low tumor gene signature
b Minimum 10 samples per bioset
