# Supplementary material for: CREB Targets Define the Gene Expression Signature of Malignancies Having Reduced Levels of the Tumor Suppressor Tristetraprolin
Source: PLoS One. 2014 Dec 26;9(12):e115517. doi: 10.1371/journal.pone.0115517 (PMC4277357; doi:10.1371/journal.pone.0115517)
Supplement: S10 Table — Canonical pathways significantly altered by the TTP -low tumor gene signature. (XLSX) [file pone.0115517.s013.xlsx]

## Sheet: Sheet1
Table S10. Canonical pathways significantly altered by the TTP-low tumor gene signature.
Ingenuity Canonical Pathways	p-value	Ratio	Genes from the TTP-low tumor gene signature altered in this pathway
Acute Phase Response Signaling	2.63027e-07	0.0389	SOCS3,FOS,HP,JUN,OSM,IL6,SERPINE1
Glucocorticoid Receptor Signaling	4.7863e-06	0.0238	FOS,SELE,JUN,DUSP1,PTGS2,IL6,SERPINE1
IGF-1 Signaling	5.37032e-06	0.0476	SOCS3,FOS,JUN,CTGF,CYR61
IL-10 Signaling	2.95121e-05	0.0513	SOCS3,FOS,JUN,IL6
Role of JAK family kinases in IL-6-type Cytokine Signaling	3.71535e-05	0.111	SOCS3,OSM,IL6
HMGB1 Signaling	0.000102329	0.0404	FOS,SELE,JUN,SERPINE1
IL-17A Signaling in Fibroblasts	0.000104713	0.075	FOS,JUN,IL6
HGF Signaling	0.000134896	0.0377	FOS,JUN,PTGS2,IL6
Role of Macrophages, Fibroblasts and Endothelial Cells in Rheumatoid Arthritis	0.000138038	0.0179	SOCS3,FOS,SELE,JUN,OSM,IL6
MIF Regulation of Innate Immunity	0.000169824	0.06	FOS,JUN,PTGS2
Role of Tissue Factor in Cancer	0.000204174	0.0345	CTGF,EGR1,HBEGF,CYR61
Corticotropin Releasing Hormone Signaling	0.000218776	0.029	FOS,JUN,NR4A1,PTGS2
IL-6 Signaling	0.000239883	0.0323	SOCS3,FOS,JUN,IL6
Prostanoid Biosynthesis	0.000239883	0.133	PTGS2,PTGDS
Hepatic Fibrosis / Hepatic Stellate Cell Activation	0.00047863	0.0274	CTGF,EDN1,IL6,SERPINE1
Erythropoietin Signaling	0.000724436	0.0385	SOCS3,FOS,JUN
JAK/Stat Signaling	0.000724436	0.0429	SOCS3,FOS,IL6
IL-17 Signaling	0.000891251	0.0405	JUN,PTGS2,IL6
Prolactin Signaling	0.000933254	0.0375	SOCS3,FOS,JUN
Differential Regulation of Cytokine Production in Macrophages and T Helper Cells by IL-17A and IL-17F	0.001	0.111	IL6,CSF3
Endothelin-1 Signaling	0.00102329	0.0212	FOS,JUN,EDN1,PTGS2
TGF-Î² Signaling	0.00134896	0.0337	FOS,JUN,SERPINE1
ErbB Signaling	0.00144544	0.0345	FOS,JUN,HBEGF
IL-8 Signaling	0.00144544	0.0192	FOS,JUN,HBEGF,PTGS2
PPAR Signaling	0.00190546	0.0286	FOS,JUN,PTGS2
IL-17A Signaling in Gastric Cells	0.00194984	0.08	FOS,JUN
Cholecystokinin/Gastrin-mediated Signaling	0.00234423	0.0283	FOS,JUN,PTGS2
TNFR2 Signaling	0.00245471	0.0606	FOS,JUN
Colorectal Cancer Metastasis Signaling	0.00363078	0.0153	FOS,JUN,PTGS2,IL6
Atherosclerosis Signaling	0.00389045	0.0219	SELE,IL6,TPSAB1/TPSB2
April Mediated Signaling	0.00446684	0.0465	FOS,JUN
GNRH Signaling	0.0047863	0.0197	FOS,JUN,EGR1
B Cell Activating Factor Signaling	0.00489779	0.0444	FOS,JUN
UVC-Induced MAPK Signaling	0.00537032	0.0476	FOS,JUN
Aryl Hydrocarbon Receptor Signaling	0.00588844	0.0185	FOS,JUN,IL6
iNOS Signaling	0.00588844	0.0377	FOS,JUN
TNFR1 Signaling	0.00676083	0.0385	FOS,JUN
CXCR4 Signaling	0.00758578	0.0176	FOS,JUN,EGR1
CD27 Signaling in Lymphocytes	0.00794328	0.0351	FOS,JUN
Hematopoiesis from Pluripotent Stem Cells	0.00794328	0.0317	IL6,CSF3
UVB-Induced MAPK Signaling	0.00851138	0.0364	FOS,JUN
IL-2 Signaling	0.00851138	0.0345	FOS,JUN
Thrombopoietin Signaling	0.00912011	0.0317	FOS,JUN
Role of Cytokines in Mediating Communication between Immune Cells	0.00912011	0.0364	IL6,CSF3
Toll-like Receptor Signaling	0.00954993	0.0323	FOS,JUN
EGF Signaling	0.00954993	0.0323	FOS,JUN
Granulocyte Adhesion and Diapedesis	0.0104713	0.0169	SELE,CSF3,CXCL2
RAR Activation	0.0107152	0.0158	FOS,JUN,DUSP1
ATM Signaling	0.0107152	0.0323	JUN,GADD45B
Eicosanoid Signaling	0.0114815	0.0247	PTGS2,PTGDS
NRF2-mediated Oxidative Stress Response	0.011749	0.0156	FOS,JUN,JUNB
Activation of IRF by Cytosolic Pattern Recognition Receptors	0.011749	0.0278	JUN,IL6
CD40 Signaling	0.011749	0.0286	FOS,JUN
Estrogen-Dependent Breast Cancer Signaling	0.011749	0.0274	FOS,JUN
ILK Signaling	0.0128825	0.0155	FOS,JUN,PTGS2
Hypoxia Signaling in the Cardiovascular System	0.0128825	0.0299	JUN,EDN1
GDNF Family Ligand-Receptor Interactions	0.0138038	0.0274	FOS,JUN
Neurotrophin/TRK Signaling	0.0138038	0.0263	FOS,JUN
Growth Hormone Signaling	0.0141254	0.0263	SOCS3,FOS
Chemokine Signaling	0.0141254	0.0274	FOS,JUN
CCR5 Signaling in Macrophages	0.0144544	0.0208	FOS,JUN
Renal Cell Carcinoma Signaling	0.0144544	0.027	FOS,JUN
IL-3 Signaling	0.0147911	0.027	FOS,JUN
LPS-stimulated MAPK Signaling	0.0158489	0.0244	FOS,JUN
PDGF Signaling	0.017378	0.0235	FOS,JUN
Regulation of IL-2 Expression in Activated and Anergic T Lymphocytes	0.018197	0.0225	FOS,JUN
Ceramide Signaling	0.0186209	0.0225	FOS,JUN
Role of Osteoblasts, Osteoclasts and Chondrocytes in Rheumatoid Arthritis	0.0194984	0.0125	FOS,JUN,IL6
Systemic Lupus Erythematosus Signaling	0.0204174	0.012	FOS,JUN,IL6
RANK Signaling in Osteoclasts	0.0218776	0.0211	FOS,JUN
CDK5 Signaling	0.0223872	0.0211	FOSB,EGR1
UVA-Induced MAPK Signaling	0.0239883	0.0211	FOS,JUN
p53 Signaling	0.0245471	0.0208	JUN,GADD45B
IL-1 Signaling	0.0245471	0.0183	FOS,JUN
T Cell Receptor Signaling	0.0269153	0.0183	FOS,JUN
HIF1Î± Signaling	0.0301995	0.0185	JUN,EDN1
Hematopoiesis from Multipotent Stem Cells	0.030903	0.0833	CSF3
Pancreatic Adenocarcinoma Signaling	0.0323594	0.0167	HBEGF,PTGS2
Renin-Angiotensin Signaling	0.0331131	0.0159	FOS,JUN
Fatty Acid Î±-oxidation	0.0363078	0.0952	PTGS2,NAD+
CD28 Signaling in T Helper Cells	0.0371535	0.0152	FOS,JUN
PKCÎ¸ Signaling in T Lymphocytes	0.0371535	0.014	FOS,JUN
14-3-3-mediated Signaling	0.0380189	0.0165	FOS,JUN
LXR/RXR Activation	0.0398107	0.0147	PTGS2,IL6
D-myo-inositol (1,4,5,6)-Tetrakisphosphate Biosynthesis	0.0398107	0.0141	SOCS3,DUSP1
D-myo-inositol (3,4,5,6)-tetrakisphosphate Biosynthesis	0.0398107	0.0141	SOCS3,DUSP1
P2Y Purigenic Receptor Signaling Pathway	0.040738	0.0142	FOS,JUN
PI3K Signaling in B Lymphocytes	0.0446684	0.0143	FOS,JUN
Ovarian Cancer Signaling	0.047863	0.014	EDN1,PTGS2
IL-12 Signaling and Production in Macrophages	0.047863	0.0128	FOS,JUN
