# Supplementary material for: CREB Targets Define the Gene Expression Signature of Malignancies Having Reduced Levels of the Tumor Suppressor Tristetraprolin
Source: PLoS One. 2014 Dec 26;9(12):e115517. doi: 10.1371/journal.pone.0115517 (PMC4277357; doi:10.1371/journal.pone.0115517)
Supplement: S11 Table — Upstream regulators of the TTP -low tumor gene signature. (XLSX) [file pone.0115517.s014.xlsx]

## Sheet: Sheet1
Table S11. Upstream regulators of the TTP-low tumor gene signature.
Upstream Regulator	Molecule Type	p-value	Target molecules in the TTP-low tumor gene signaturea	Mechanistic network
CREB1	transcription regulator	6.77e-27	CH25H,CSRNP1,CXCL2,CYR61,DUSP1,EDN1,EGR1,EGR2,FOS,FOSB,GADD45B,IL6,JUN,JUNB,NR4A1,NR4A2,NR4A3,PTGS2,SIK1,ZFP36	CREB1,CREM,Creb,EP300,TP53
CREBBP	transcription regulator	3.89e-23	CYR61,EGR1,EGR2,EGR3,FABP4,FOS,FOSB,HBB,IL6,JUN,KLF2,NR4A1,NR4A2,NR4A3,PTGS2,SELE,SOCS3	ATF2,CREBBP,EP300,FOS,JUN,NFKBIA,NFkB (complex),PPARGC1A,RELA,RNA polymerase II,SPI1,STAT1
FOS	transcription regulator	3.53e-16	CSF3,CTGF,EGR1,EGR2,FABP4,FOS,FOSB,HBA1/HBA2,HBB,IL6,JUN,JUNB,KLF6,PTGDS,PTGS2,SERPINE1,SOCS3	ATF2,Ap1,CEBPA,CEBPB,ESR1,FOS,JUN,NFkB (complex),PPARGC1A,RB1,RELA,RNA polymerase II,SP1,TP53
SMAD3	transcription regulator	1.14e-14	CTGF,EGR1,FOS,GADD45B,HBEGF,HP,IL6,JUN,JUNB,SERPINE1,TPSAB1/TPSB2,ZFP36	Creb,EGFR,ERK,FOS,FOXO1,JUN,NFKBIA,NFkB (complex),PPARG,RELA,RHOA,SMAD2,SMAD3,SMAD4,SP1,STAT1,STAT3,TP53,estrogen receptor
CREM	transcription regulator	2.01e-14	CH25H,CSRNP1,DUSP1,EGR1,EGR2,FOS,GADD45B,JUNB,NR4A1,NR4A2,SIK1	CREB1,CREM,Creb,NFKB1,POMC,Pde,RELA
NFkB (complex)	complex	6.72e-14	CSF3,CTGF,CXCL2,CYR61,EDN1,EGR1,FOS,GADD45B,IL6,JUN,JUNB,PTGS2,SELE,SERPINE1,SOCS3,ZFP36	APOE,Ap1,CTNNB1,EDN1,IKBKB,JUN,Jnk,NFKB1,NFKBIA,NFKBIB,NFkB (complex),NR3C1,RB1,RELA,SP1,STAT1,STAT3,TP53
ELK4	transcription regulator	1.1e-13	EGR1,EGR2,EGR3,FOS,JUNB,NR4A1	ELK1,ELK4,SRF
PPARG	ligand-dependent nuclear receptor	1.3e-13	CSF3,CTGF,CXCL2,EDN1,FABP4,HP,IL6,JUN,KLF6,NR4A1,PTGS2,SELE,SERPINE1,SOCS3	15-deoxy-delta-12,14 -PGJ 2,Ap1,CREB1,ESR1,JUN,NFKBIA,NFkB (complex),PPARG,RB1,RELA,SMAD3,STAT1,TNF,TP53,ciglitazone,estrogen receptor,reactive oxygen species
STAT3	transcription regulator	1.72e-13	CXCL2,EGR1,EGR2,EGR3,FOS,HBB,HP,IL6,JUNB,NR4A2,PTGS2,SERPINE1,SOCS3,ZFP36	Ap1,C5,CEBPA,CEBPB,Creb,ESR1,FOS,IL6,JUN,NFkB (complex),NR3C1,PPARG,PPARGC1A,PRKCD,RNA polymerase II,SP3,STAT3
NR3C2	ligand-dependent nuclear receptor	5.33e-13	ADAMTS1,CTGF,EDN1,EGR1,IL6,NR4A2,PTGS2,RRAD,SERPINE1	Ap1,NFkB (complex),NR3C2,glucocorticoid,spironolactone
FOSL1	transcription regulator	7.49e-13	EGR1,EGR2,FOS,FOSB,IL6,JUN,JUNB,SERPINE1
CEBPA	transcription regulator	1.45e-12	ADH1B,CSF3,EGR2,FABP4,FOS,HP,IL6,JUN,JUNB,NR4A2,PTGS2,SERPINE1,SOCS3	ATF2,Ap1,CEBPA,CEBPB,ELK1,FABP4,FOS,IL6ST,JUN,NFkB (complex),PARP1,PPARG,RELA,STAT1,STAT3,TP53
ELK1	transcription regulator	1.96e-12	EGR1,EGR2,FOS,JUN,JUNB,PTGS2,ZFP36	CEBPB,Creb,ELK1,ERK,FOS,JUN,MAPK3,NFkB (complex),SMAD3,SP1,SRF,STAT1,TCF,TP53,estrogen receptor
JUN	transcription regulator	2.18e-12	CTGF,DUSP1,EDN1,FABP4,FOS,IL6,JUN,JUNB,PTGDS,PTGS2,SERPINE1,SOCS3,ZFP36	15-deoxy-delta-12,14 -PGJ 2,Akt,Ap1,CDKN2A,CEBPB,CTNNB1,ESR1,FOS,JUN,Jnk,NFKBIA,NFkB (complex),NR3C1,PPARG,RB1,RELA,SMAD3,STAT1,TP53,WT1,estrogen receptor
RELA	transcription regulator	9.28e-12	CXCL2,DUSP1,EDN1,EGR1,FOS,IL6,JUN,JUNB,NR4A1,PTGDS,PTGS2,SELE	ATF2,Ap1,CREB1,CREBBP,Ca2+,Creb,E2F1,EDN1,ELK1,EP300,ESR1,JUN,MAPK8,NFKB1,NFkB (complex),NR3C1,PPARGC1A,RELA,RNA polymerase II,SP1,STAT1,TP53
EP300	transcription regulator	1.45e-11	DUSP1,EDN1,EGR1,FABP4,HBB,IL6,JUN,NR4A1,PTGS2,SOCS3	ATF2,Ap1,Atf,CREB1,CREBBP,EP300,FOS,JUN,NFKB1,NFkB (complex),NR3C1,PPARA,PPARG,PPARGC1A,RELA,STAT1,TP53
Hdac	group	1.72e-11	ADAMTS1,EGR1,EGR3,FOS,GADD45B,IL6,JUN,KLF6,NR4A1	CTNNB1,HIF1A,Hdac,NFkB (complex)
Ap1	complex	3.59e-11	EDN1,FABP4,FOS,HBB,IL6,JUN,PTGS2,SELE,SERPINE1	ATF2,Ap1,ESR1,ESR2,FOS,JUN,NFKBIA,NFkB (complex),PPARG,RELA,SMAD3,SP1,TAC1,TP53,estrogen receptor
NFATC3	transcription regulator	5.98e-11	EDN1,EGR2,EGR3,FOS,IL6,JUN,PTGS2
RNA polymerase II	complex	6.97e-11	CXCL2,DUSP1,FABP4,FOS,GADD45B,HBB,IL6,JUNB,PTGS2,SOCS3
HIF1A	transcription regulator	7.18e-11	ADAMTS1,CYR61,EDN1,FOS,GADD45B,IL6,JUN,NR4A1,NR4A3,PTGS2,SERPINE1	CTNNB1,ETS1,HIF1A,JUN,NFKB1,NFKBIA,NFkB (complex),Nfat (family),PPARG,SMAD3,TP53,VEGFA,estrogen receptor
SRF	transcription regulator	7.45e-11	CTGF,EGR1,EGR2,EGR3,FOS,FOSB,JUN,JUNB,NR4A1,NR4A2,PTGS2	ELK1,FOS,SRF,TCF
EGR1	transcription regulator	7.49e-11	CXCL2,EGR1,EGR2,GADD45B,JUN,JUNB,NR4A1,PTGS2,SERPINE1	CREB1,EGR1,EP300,ERK,JUN,NFKB1,NFkB (complex),RELA,SMAD3,TP53,estrogen receptor
Hmga1	transcription regulator	1.57e-10	CYR61,EGR1,FOS,HBB,IL6,JUNB,KLF2,PTGS2
NOTCH1	transcription regulator	1.82e-10	CTGF,CYR61,FOS,FOSB,HBA1/HBA2,IL6,PTGDS,PTGS2,SERPINE1	CDKN2A,CTNNB1,JUN,NOTCH1,RB1,RELA,TP53
CEBPB	transcription regulator	6.01e-10	CSF3,CXCL2,FABP4,FOS,HBB,HP,IL6,JUN,PTGS2,SERPINE1,SOCS3	Akt,Ap1,CEBPA,CEBPB,CTNNB1,FOS,JUN,PPARA,PPARG,PPARGC1A,RB1,RNA polymerase II,SP1,STAT3
KLF2	transcription regulator	6.9e-10	CTGF,EDN1,FABP4,HBB,JUNB,PTGDS,PTGS2,SERPINE1
Nfat (family)	group	8.97e-10	CYR61,FABP4,HBEGF,KLF6,PTGS2,SELE,SERPINE1
Creb	group	1.2e-09	DUSP1,EGR1,FOS,IL6,JUN,JUNB,NR4A1,NR4A3,PTGS2	ATF2,CDKN2A,CREBBP,CTNNB1,Creb,EP300,JUN,PPARGC1A,RB1,RELA,TP53
MEF2A	transcription regulator	1.87e-09	EDN1,FOS,JUN,KLF2,NR4A1	GATA4,MEF2A
NFKBIA	transcription regulator	2.44e-09	CH25H,CSF3,CXCL2,FOS,GADD45B,IL6,JUN,JUNB,PTGS2,SELE,SOCS3	ATF2,CEBPB,CHUK,IKBKB,IL12 (complex),IL4,JUN,NFKB1,NFKBIA,NFKBIB,NFkB (complex),PPARG,RELA,RNA polymerase II,SMAD3,STAT1,STAT3,STAT6,estrogen receptor
FOXO1	transcription regulator	3.01e-09	CTGF,FOS,FOSB,GADD45B,IL6,JUN,JUNB,KLF2,SERPINE1	CEBPB,FOXO1,FSH,IL6,JUN,NFkB (complex),RNA polymerase II,SP3,STAT3
Pde	group	3.34e-09	FOS,NR4A1,NR4A2,NR4A3
TP53	transcription regulator	7.22e-09	CTGF,CYR61,DUSP1,EDN1,EGR1,EGR3,FABP4,FOS,HBEGF,IL6,JUN,JUNB,PTGDS,PTGS2,RRAD,SERPINE1	ATF2,Ap1,CREB1,Ca2+,Creb,EP300,ERBB2,ERK,ERK1/2,ESR1,FOS,JUN,NFkB (complex),NR3C1,RELA,SMAD3,SP1,SP3,TP53,estrogen receptor
REL	transcription regulator	1.14e-08	EGR2,FOS,GADD45B,IL6,JUN,NR4A1,PTGDS
ESR2	ligand-dependent nuclear receptor	1.28e-08	EDN1,EGR1,FOS,PTGDS,PTGS2,SELE,SOCS3	APOE,APP,Ap1,CREB1,CTNNB1,EP300,ESR1,ESR2,FOS,JUN,NFKB1,NFKBIA,NFkB (complex),NOTCH1,PPARG,RELA,SMAD3,SP1,STAT3,TP53,estrogen receptor
SQSTM1	transcription regulator	1.77e-08	CXCL2,EDN1,HBEGF,IL6,JUN
STAT5A	transcription regulator	1.99e-08	FABP4,FOS,IL6,NR4A2,OSM,SOCS3,ZFP36	STAT5A,STAT5B
STAT6	transcription regulator	2.19e-08	EGR1,EGR2,FABP4,GADD45B,IL6,PTGS2,SELE,ZFP36	ATF2,CEBPB,Creb,E2F1,ESR1,IL4,JUN,MAPK8,NFKBIA,NFkB (complex),RELA,RNA polymerase II,STAT6
NFKB1	transcription regulator	2.64e-08	CXCL2,DUSP1,EGR1,FOS,IL6,NR4A1,PTGS2,SELE	CREB1,Creb,ELK1,EP300,ERK,IKBKB,JUN,MAPK3,NFKB1,NFKBIA,NFKBIB,NFkB (complex),NR3C1,RELA,SMAD3,STAT1,STAT3,TP53,estrogen receptor
NR5A2	ligand-dependent nuclear receptor	2.94e-08	FOS,HP,IL6,JUN,JUNB,PTGDS
MEOX2	transcription regulator	3.11e-08	CXCL2,EDN1,HBEGF,IL6,SELE
FOXO3	transcription regulator	3.18e-08	CTGF,CYR61,FOS,FOSB,GADD45B,IL6,JUNB	FOXO1,FOXO3,JUN,NFKBIA,NFkB (complex),PPARG,SMAD3,estrogen receptor
NFATC2	transcription regulator	3.51e-08	EDN1,EGR2,EGR3,NR4A1,PTGS2,SELE,SOCS3	NFATC2,NFATC3
estrogen receptor	group	4.38e-08	CTGF,EDN1,EGR1,FOS,HBEGF,IL6,JUN,SERPINE1	Ap1,CDKN2A,CEBPB,CREB1,CTNNB1,Creb,EGF,ERK,ESR1,FOXO1,JUN,NFkB (complex),PI3K (complex),RB1,RELA,SMAD3,SP1,SRF,STAT1,TP53,VAV1,estrogen receptor
RCAN1	transcription regulator	7.98e-08	FOS,IL6,PTGS2,SELE	ATF2,PPARG,RCAN1,TAB1
RARA	ligand-dependent nuclear receptor	9.53e-08	CSF3,DUSP1,EGR1,EGR2,IL6,PTGS2	ATF2,Atf,JUN,NR3C1,RARA,RB1,TP53,estrogen receptor,tretinoin
NR3C1	ligand-dependent nuclear receptor	1.12e-07	C8orf4,CSRNP1,DUSP1,EDN1,EGR1,FOS,GADD45B,IL6,JUN,PTGS2,SERPINE1	Ap1,Creb,ERK1/2,ESR1,JUN,Jnk,NFKB1,NFkB (complex),NR3C1,RB1,RELA,SP1,SP3,TP53,corticosterone,estrogen receptor,nitric oxide
ESR1	ligand-dependent nuclear receptor	1.13e-07	C8orf4,EDN1,EGR1,FOS,IL6,JUN,PTGS2,SELE,SERPINE1	15-deoxy-delta-12,14 -PGJ 2,Ap1,ESR1,JUN,Jnk,NFKB1,NFkB (complex),RB1,RELA,SP1,STAT1,TP53,estrogen receptor,nitric oxide
THRB	ligand-dependent nuclear receptor	1.18e-07	CXCL2,FABP4,FOS,IL6,JUN,NR4A1,PTGDS	CREB1,EP300,JUN,NFKB1,NFkB (complex),PPARA,RELA,RXRA,SREBF1,THRA,THRB,TP53
PDX1	transcription regulator	1.39e-07	CXCL2,EGR1,IL6,JUN,JUNB,KLF6,SLIT3
SMAD4	transcription regulator	1.62e-07	CTGF,FOS,GADD45B,HP,SELE,SERPINE1,ZFP36	CDKN2A,Creb,ELK1,JUN,NFKBIA,NFkB (complex),P38 MAPK,PPARG,SMAD2,SMAD3,SMAD4,SP3,estrogen receptor
FOXL2	transcription regulator	1.83e-07	CH25H,CXCL2,FOS,NR4A3,PTGS2
VAV1	transcription regulator	2.29e-07	FOS,IL6,JUN,PTGS2	ATF2,Ap1,Creb,E2F1,ELK1,ESR1,JUN,MAPK3,MAPK8,NADPH oxidase,NFATC1,NFATC3,NFkB (complex),RAC1,RELA,Rac,SP1,STAT1,TP53,VAV1
DACH1	transcription regulator	2.74e-07	EGR1,FOS,JUN,SERPINE1
HNRNPD	transcription regulator	4.22e-07	FOS,HBB,KLF2
MEF2D	transcription regulator	4.5e-07	CTGF,FOS,JUN,NR4A1
HTT	transcription regulator	4.83e-07	CTGF,EGR1,EGR2,FOS,HBA1/HBA2,HBEGF,JUN,JUNB,NR4A1,NR4A2,SIK1	ATF2,BDNF,CREB1,Creb,ELK1,FOS,HTT,MAPK1,NFKB1,POMC,Pde,RARA,RELA,SRF,TCF
EGR2	transcription regulator	5.03e-07	EGR1,EGR2,FOS,JUN,RRAD,SOCS3	CREBBP,EGR2,FOS,NFKBIA,NFkB (complex),SPI1,STAT1
AHR	ligand-dependent nuclear receptor	5.24e-07	FABP4,FOS,HP,IL6,JUN,KLF2,PTGS2,SERPINE1	9,10-dimethyl-1,2-benzanthracene,AHR,Akt,Ap1,CEBPA,CEBPB,EGFR,FOS,FOXO1,JUN,NFkB (complex),PI3K (complex),PPARGC1A,RB1,RNA polymerase II,SMAD3,SP1,STAT1,STAT3,VAV1,estrogen receptor
SMAD2	transcription regulator	5.36e-07	CTGF,GADD45B,IL6,SELE,SERPINE1	NFkB (complex),SMAD2,SMAD3,SMAD4
HDAC6	transcription regulator	7e-07	IL6,JUN,JUNB,SERPINE1	AHR,ATP,Ap1,EGFR,FOS,HDAC6,JUN,NFkB (complex),NR3C1,SMAD3,SMAD4,SP1,STAT1,STAT3,TP53
RARG	ligand-dependent nuclear receptor	9.15e-07	DUSP1,EGR1,EGR2,IL6
TP63	transcription regulator	9.42e-07	ADAMTS1,CYR61,FOS,HBEGF,JUNB,KLF6,SERPINE1
CEBPD	transcription regulator	1.21e-06	FABP4,FOS,HP,IL6,PTGS2
MTPN	transcription regulator	1.37e-06	EDN1,FOS,IL6,JUN,SERPINE1	JUN,MTPN,NFKBIA,NFkB (complex),PPARG,SMAD3,estrogen receptor
EPAS1	transcription regulator	1.44e-06	CXCL2,EDN1,FOS,GADD45B,IL6,SERPINE1
STAT1	transcription regulator	1.57e-06	CH25H,EGR1,FOS,IL6,JUN,PTGS2,SOCS3	ATF2,Ap1,EDN1,EIF2AK2,IL12 (complex),JUN,NFKB1,NFKBIA,NFkB (complex),RELA,SP1,STAT1,TP53,nitric oxide
YAP1	transcription regulator	1.98e-06	CTGF,CYR61,EDN1
ELK3	transcription regulator	1.98e-06	EGR1,FOS,SERPINE1
CTNNB1	transcription regulator	3.59e-06	CTGF,CYR61,EDN1,FABP4,FOS,GADD45B,JUN,PTGS2,SERPINE1	Akt,Ap1,CDKN2A,CEBPB,CTNNB1,FOS,JUN,NFKBIA,NFkB (complex),PPARG,RB1,RELA,SMAD3,TP53,WT1,estrogen receptor
NCOA6	transcription regulator	4.34e-06	FABP4,FOS,SERPINE1	NCOA6,NR3C2,aldosterone
HDAC3	transcription regulator	4.82e-06	CXCL2,FOS,PTGS2,SERPINE1
SP3	transcription regulator	5.1e-06	DUSP1,EGR1,FOS,JUN,PTGS2,SERPINE1
SMARCA4	transcription regulator	5.35e-06	CTGF,FABP4,FOS,HBB,IL6,JUN,SERPINE1	AHR,ATP,Ap1,CDKN2A,CEBPB,CTNNB1,ESR1,JUN,NR3C1,RB1,RELA,SMARCA4,SP1,TP53
RBPJ	transcription regulator	7.26e-06	CSF3,DUSP1,FOS,IL6,JUN	ATF2,Creb,E2F1,ESR1,MAPK8,RBPJ,RELA
CDKN2A	transcription regulator	7.68e-06	CTGF,DUSP1,EGR1,IL6,JUN,SERPINE1	ATF2,CDKN1A,CDKN2A,CEBPB,CTNNB1,ERK,IL6,JUN,NFkB (complex),RAC1,RB1,RELA,RNA polymerase II,SMAD3,SP3,STAT1,STAT3,TP53,WT1,estrogen receptor
JUN/JUNB/JUND	group	8.07e-06	CYR61,FOS,JUN
ZFP36	transcription regulator	9.67e-06	FOS,IL6,PTGS2
STAT5B	transcription regulator	1.01e-05	FOS,NR4A2,OSM,SOCS3,ZFP36
STAT4	transcription regulator	1.01e-05	CXCL2,IL6,RRAD,SELE,SERPINE1,SOCS3
ATF3	transcription regulator	1.03e-05	IL6,JUN,SELE,SERPINE1
ETS	group	1.15e-05	EGR1,FOS,SERPINE1
RARB	ligand-dependent nuclear receptor	1.35e-05	CXCL2,EGR1,IL6,PTGS2	CREBBP,FOS,NFKBIA,NFkB (complex),RARB,SPI1,STAT1
MEF2	group	1.57e-05	JUN,NR4A1,PTGS2
TSC22D3	transcription regulator	1.57e-05	EGR2,EGR3,PTGS2	Creb,ESR1,Mek,RB1,SP1,SRF,TSC22D3
WT1	transcription regulator	1.64e-05	CTGF,EGR1,HBEGF,JUNB,SERPINE1
Ikb	group	1.81e-05	IL6,NR4A1,PTGS2	Creb,Ikb,NFKB1,RELA
FBXW7	transcription regulator	1.81e-05	FABP4,JUN,SERPINE1
NfkB-RelA	complex	2.08e-05	IL6,PTGS2,SELE
ATF2	transcription regulator	2.19e-05	DUSP1,IL6,JUN,PTGS2	AHR,ATF2,ATP,Ap1,Atf,ELK1,FOS,JUN,Jnk,NFkB (complex),NR3C1,PARP1,RB1,RELA,TP53
RB1	transcription regulator	2.5e-05	CTGF,EGR1,FABP4,FOS,IL6,SERPINE1	Akt,Ap1,CDKN2A,CEBPB,CTNNB1,ELK1,ESR1,ETS1,FOS,HIF1A,JUN,NFKB1,NFkB (complex),Nfat (family),RB1,RELA,SP1,TGFB2,TP53,VEGFA,WT1
FOSB	transcription regulator	2.69e-05	FOS,FOSB,SERPINE1
NfkB1-RelA	complex	3.04e-05	IL6,PTGS2,SELE
NFYA	transcription regulator	3.71e-05	EGR1,GADD45B,JUN,JUNB
GLI2	transcription regulator	4.28e-05	CSF3,CXCL2,IL6,JUNB
AR	ligand-dependent nuclear receptor	4.53e-05	EDN1,EGR1,IL6,PTGDS,SERPINE1,SIK1
MECP2	transcription regulator	4.7e-05	EGR1,HBA1/HBA2,JUNB,NR4A1
THRA	ligand-dependent nuclear receptor	4.7e-05	CXCL2,FOS,IL6,JUN	CREB1,EP300,MEF2D,NFKB1,NFKBIA,NFkB (complex),NTF3,PRKCE,RELA,STAT1,THRA,TP53
TCF	group	4.92e-05	EGR1,FOS,JUNB,PTGS2	Creb,EP300,TCF,TP53
KAT2B	transcription regulator	5.21e-05	HBB,KLF2,PTGS2
ELF4	transcription regulator	5.21e-05	CXCL2,DUSP1,KLF2
SREBF1	transcription regulator	5.35e-05	FABP4,IL6,PTGDS,PTGS2,SERPINE1	AMPK,Akt,Ap1,CEBPB,FOS,JUN,PPARA,PPARG,PPARGC1A,RB1,SREBF1,STAT1
CYLD	transcription regulator	5.74e-05	IL6,JUN,SERPINE1	Akt,Ap1,CEBPB,CYLD,FOS,JUN,MAP3K7,NFKBIA,NFkB (complex),PPARG,RB1,RELA
TEAD4	transcription regulator	5.74e-05	CTGF,JUN,JUNB
SMAD1	transcription regulator	6.3e-05	CTGF,CXCL2,GADD45B
IRF6	transcription regulator	7.54e-05	IL6,NR4A2,PTGS2
STAT	group	8.21e-05	FOS,JUNB,SOCS3
NCOR2	transcription regulator	8.21e-05	JUN,OSM,PTGS2
SP1	transcription regulator	9.84e-05	CTGF,EGR1,FOS,HBB,JUN,PTGS2,SERPINE1	APP,Ap1,CDKN2A,CTNNB1,ESR1,ESR2,FOS,JUN,NFkB (complex),NOTCH1,RB1,RELA,SP1,STAT3,TP53,estrogen receptor
ATF1	transcription regulator	0.000105	EGR1,JUN,PTGS2
MYC	transcription regulator	0.00011	DUSP1,EDN1,EGR2,FABP4,FOS,GADD45B,KLF6,SERPINE1,ZFP36	MAX,MYC,PTEN,STAT3
JUNB	transcription regulator	0.000111	CXCL2,DUSP1,IL6,JUNB
SATB1	transcription regulator	0.000111	GADD45B,HBB,NR4A2,PTGS2
N-cor	group	0.000113	CXCL2,FABP4,PTGS2
NKX2-3	transcription regulator	0.000124	C8orf4,CSRNP1,EDN1,KLF2,PTGS2
FOXO4	transcription regulator	0.000131	CTGF,GADD45B,SERPINE1
C/ebp	group	0.00014	ADH1B,IL6,PTGS2
E2F1	transcription regulator	0.000144	DUSP1,EGR1,FOS,SELE,SERPINE1,ZFP36
NCOA2	transcription regulator	0.000183	FABP4,IL6,PTGS2	ADIPOQ,FABP4,NCOA2,NFKB1,NRIP1,PPARA,PPARG,PPARGC1A,RNA polymerase II
FLI1	transcription regulator	0.000195	CTGF,EGR1,HBB
NFATC1	transcription regulator	0.000195	EDN1,IL6,PTGS2	HDAC2,NFATC1,NFATC3
BCL6	transcription regulator	0.00021	IL6,JUNB,SERPINE1,SOCS3
SOX9	transcription regulator	0.000248	CTGF,FOS,PTGDS
NFKBIB	transcription regulator	0.000262	CXCL2,IL6,SELE	Creb,IKBKB,NFKB1,NFKBIA,NFKBIB,NFkB (complex),RELA,STAT3
STAT5a/b	group	0.000292	FOS,OSM,PTGS2	JAK2,NFKB1,STAT1,STAT3,STAT5A,STAT5a/b
NR1H2	ligand-dependent nuclear receptor	0.000325	CSF3,IL6,PTGS2
ETS2	transcription regulator	0.000325	FOS,JUN,JUNB	CSF1,ELK4,ETS2,RELA,STAT3
Nr1h	group	0.00036	CSF3,IL6,PTGS2	Nr1h,RARA,Rxr
Notch	group	0.000397	DUSP1,GADD45B,IL6
PPARGC1A	transcription regulator	0.00041	FABP4,IL6,PTGS2,SOCS3	Akt,Ap1,CEBPA,CEBPB,EP300,FOS,JUN,NFkB (complex),PPARA,PPARG,PPARGC1A,RB1,RXRA,SREBF1
GATA1	transcription regulator	0.000454	EGR1,HBA1/HBA2,HBB,JUNB
HMGB1	transcription regulator	0.000547	IL6,PTGS2,SELE	ATF2,Creb,E2F1,ESR1,HMGB1,IL1R1,MAPK8,NFKB1,NFKBIA,NFKBIB,NFkB (complex),NfkB1-RelA,RELA,STAT1,TLR4,Tnf (family)
NCOA1	transcription regulator	0.000595	FABP4,IL6,SERPINE1	Ap1,ESR1,JUN,NCOA1,NFkB (complex),RB1,SP1,TP53
GATA2	transcription regulator	0.000673	EDN1,FABP4,KLF2
EZH2	transcription regulator	0.000674	CSF3,CXCL2,IL6,PTGS2
USF1	transcription regulator	0.0007	DUSP1,PTGS2,SERPINE1
NR1H3	ligand-dependent nuclear receptor	0.000786	CSF3,IL6,PTGS2	NR1H3,Nr1h,RARA,Rxr
MAX	transcription regulator	0.000847	EDN1,GADD45B,KLF6
Rxr	group	0.000978	CSF3,IL6,PTGS2	ATF2,Nr1h,RARA,Rxr
GATA4	transcription regulator	0.00116	EDN1,FOS,JUN
SOX2	transcription regulator	0.00128	CTGF,FOS,JUN
ETS1	transcription regulator	0.00128	CTGF,EGR1,JUNB,SERPINE1
VDR	transcription regulator	0.0014	IL6,JUN,SELE	Ap1,Creb,ESR1,JUN,NFKBIA,NFkB (complex),RELA,STAT1,VDR,curcumin
RUNX2	transcription regulator	0.0014	GADD45B,SERPINE1,TPSAB1/TPSB2
NANOG	transcription regulator	0.00163	EGR1,FOS,FOSB
TCF3	transcription regulator	0.00169	GADD45B,JUN,NR4A3,SOCS3
ATF4	transcription regulator	0.00203	EDN1,JUN,PTGS2
PPARA	ligand-dependent nuclear receptor	0.00245	EDN1,FABP4,FOS,IL6,PTGS2	ATF2,Ap1,CEBPA,CEBPB,ESR1,FOS,Ins1,JUN,NFkB (complex),PPARA,RELA,SREBF1,STAT3,TP53,arachidonic acid,fenofibrate
RXRA	ligand-dependent nuclear receptor	0.00255	FABP4,FOS,IL6,PTGDS	9-cis-retinoic acid,Ap1,FOS,JUN,NFkB (complex),PPARA,PPARGC1A,RB1,RELA,RXRA,SREBF1,THRA,THRB,TP53
POU2F1	transcription regulator	0.00262	IL6,PTGDS,SELE
SMAD7	transcription regulator	0.00262	CTGF,HBEGF,SERPINE1	SMAD5,SMAD7,Smad
BRCA1	transcription regulator	0.00376	EGR1,GADD45B,HBB
HDAC1	transcription regulator	0.00434	FABP4,IL6,PTGS2	ATF2,CREBBP,EP300,HDAC1,HDAC2,JUN,PPARGC1A,RELA
RORC	ligand-dependent nuclear receptor	0.00479	CXCL2,GADD45B,IL6
FOXA2	transcription regulator	0.00545	IL6,NR4A2,PTGDS
HSF1	transcription regulator	0.00576	CSF3,IL6,RRAD
NUPR1	transcription regulator	0.00597	CYR61,HBEGF,KLF6,SERPINE1,SIK1
SPI1	transcription regulator	0.00618	FOS,JUN,PTGS2	ATF2,Ap1,Creb,E2F1,ESR1,JUN,MAPK8,NADPH oxidase,NFkB (complex),RELA,SP1,SPI1
SMARCB1	transcription regulator	0.00629	FABP4,HBEGF,HP
RORA	ligand-dependent nuclear receptor	0.00707	GADD45B,IL6,PTGS2
HOXA9	transcription regulator	0.00731	JUN,JUNB,SELE
NFE2L2	transcription regulator	0.0112	CXCL2,IL6,PTGS2,SOCS3
MYCN	transcription regulator	0.0181	CTGF,SERPINE1,SLIT3
a Minimum 3 genes in the TTP-low tumor gene signature must be targets of the upstream regulator.
